# Supplementary material for: Gene Coverage Count and Classification (GC3): a locus sequence coverage assessment tool using short-read whole genome sequencing data, and its application to identify and classify histidine-rich protein 2 and 3 deletions in Plasmodium falciparum
Source: Malar J. 2022 Nov 29;21:357. doi: 10.1186/s12936-022-04376-3 (PMC9706933; doi:10.1186/s12936-022-04376-3)
Supplement: Supplementary file 2 — Additional file 2: Table S3. Summaries of Cambodian sample gene and chromosomal coverages grouped by year of collection. Table S4. Summaries of Malawian sample gene and chromosomal coverages grouped by year of collection. Table S5. Summaries of Malian sample gene and chromosomal coverages grouped by year of collection. [file 12936_2022_4376_MOESM2_ESM.xlsx]

## Sheet: TableS3_CBD
Table S3. Summaries of Cambodian sample gene and chromosomal coverages grouped by year of collection. Mean coverage for hrp2/3 was measured among coding region positions (hrp2: 1374236 – 1375299; hrp3: 2840727 – 2841703). Subtelomeric coverage was measured between positions 1,290,240 – 1,443,449 for chromosome 08 and positions 2731041 – 2892340 for chromosome 13. Core genome mean coverage was mea…
Sample ID	Year collected	hrp2 mean coverage	hrp2 0X positions (%)	Chrom. 08 mean subtelomeric coverage	Chrom. 08 mean core genome coverage	hrp3 mean coverage	hrp3 0X positions (%)	Chrom. 13 mean subtelomeric coverage	Chrom. 13 mean core genome coverage
IGS-CBD-003	2009	122.91	0	122.18	163.4	111.32	0	144.09	158.31
IGS-CBD-004	2010	128.32	0	127.66	185.98	89.58	0	61.12	70.62
IGS-CBD-005	2010	202.61	0	128.46	185.66	160.17	0	48.3	72.61
IGS-CBD-006	2010	184.2	0	86.54	119.44	137.46	0	2.97	3.07
IGS-CBD-007	2010	60.6	0	66.86	86.48	58.34	0	63.68	87.85
IGS-CBD-008	2010	4.81	0.04	4.04	5.62	4.08	0.098	5.44	5.37
IGS-CBD-009	2010	138.15	0	128.53	176.52	136.94	0	69.24	83.48
IGS-CBD-010	2010	73.11	0.013	81.18	113.91	0.35	0.652	287.81	311.25
IGS-CBD-011	2010	2.9	0.19	1.68	2.27	1.66	0.247	111.6	136.21
IGS-CBD-012	2010	248.01	0	243.23	316.31	229.39	0	96.72	131.5
IGS-CBD-013	2010	92.53	0.013	75.86	100.42	96.49	0	5.39	6.55
IGS-CBD-002	2010	107.76	0	98.79	138.66	97.73	0	117.11	129.53
IGS-CBD-014	2011	104.93	0	74.58	94.95	91.06	0	5.73	6.35
IGS-CBD-015	2011	101.25	0	77.79	104.16	0	1	138.71	141.18
IGS-CBD-016	2011	150.44	0	147.3	198.37	152.29	0	84.92	102.4
IGS-CBD-017	2011	62.53	0.07	9.9	12.99	47.08	0.056	161.13	176.74
IGS-CBD-018	2011	108.07	0.022	94.12	125.23	115.99	0	84.6	93.03
IGS-CBD-019	2011	121.34	0	124.12	162.73	123.35	0	106.5	117.43
IGS-CBD-020	2011	126.37	0	94.43	134.91	0.58	0.721	119.28	162.99
IGS-CBD-021	2011	119.75	0.01	100.64	144.44	138.32	0	142.76	153.13
IGS-CBD-022	2011	148.13	0	103.89	148.87	128.65	0	114.18	130.58
IGS-CBD-023	2011	139.35	0	130.17	163.61	153.3	0	150.49	159.5
IGS-CBD-024	2011	22.55	0	43.4	95.34	23.52	0	274.83	315.11
IGS-CBD-025	2011	39.45	0	57.22	113.09	36.44	0.004	59.83	71.22
IGS-CBD-026	2011	103.75	0	105.11	140.36	99.53	0	140.94	164.5
IGS-CBD-027	2011	90.58	0	61.15	83.21	35.25	0	176.56	196.99
IGS-CBD-028	2011	129.36	0	96.45	133.58	107.5	0	13.04	14.67
IGS-CBD-029	2011	87.04	0	72.28	102.76	92.29	0	103.72	132.02
IGS-CBD-030	2011	149.78	0	143.01	218.78	148.94	0	191.47	212.47
IGS-CBD-031	2011	0	1	57.81	95.68	81.32	0	264.85	282.01
IGS-CBD-032	2011	156.16	0.003	112.31	155.24	167.12	0	80.77	86.83
IGS-CBD-033	2011	3.19	0.248	2.96	4.23	2.25	0.129	91.6	92.95
IGS-CBD-034	2011	5.22	0.184	4.5	6.09	6.95	0.102	134.65	141.42
IGS-CBD-035	2011	141.76	0.009	91.26	129.05	113.97	0.081	78.48	85.99
IGS-CBD-036	2011	521.3	0	269.81	385.36	3.12	0.069	95.06	111.36
IGS-CBD-037	2011	148.13	0	116.57	188.9	120.74	0	103.77	122.05
IGS-CBD-038	2011	35.05	0	25.91	38.41	36.27	0	197.42	200.83
IGS-CBD-039	2011	97.12	0	81.45	114.8	86.91	0	417.21	468.6
IGS-CBD-040	2011	632.67	0	332.46	418.57	551.12	0	107.53	120.09
IGS-CBD-041	2011	109.69	0.008	93.28	124.15	110.74	0	0.34	0.33
IGS-CBD-042	2011	108.77	0.019	64.04	96.03	69.43	0.053	5.04	4.95
IGS-CBD-043	2011	36.55	0.008	36.31	132.76	35.3	0.021	0.61	0.63
IGS-CBD-044	2011	84.48	0	69.28	107.88	0	1	139.08	160.56
IGS-CBD-045	2011	601.4	0	365.25	466.52	552.27	0	42.64	42.84
IGS-CBD-046	2011	3.65	0.196	4.19	5.01	3.79	0.262	377.16	403.61
IGS-CBD-047	2011	93.06	0	58.7	88.82	83.98	0	7.03	7.38
IGS-CBD-048	2011	116.54	0	86.1	120.16	103.67	0	120.86	134.83
IGS-CBD-049	2011	1.84	0.231	2.37	3.38	1.96	0.218	48	84.2
IGS-CBD-050	2011	84.22	0	80.9	108.56	72.28	0	72.98	81.06
IGS-CBD-051	2011	333.9	0	218.1	279.69	348.89	0	139.26	154.72
IGS-CBD-052	2011	3.18	0.274	2.14	2.91	1.29	0.516	5.69	5.9
IGS-CBD-053	2011	167	0	101.46	149.4	133.02	0	130.07	147.14
IGS-CBD-054	2011	76.55	0	70.01	110.31	116.02	0	242.12	266.26
IGS-CBD-055	2011	402.81	0	156.14	224.98	295.27	0	155.56	185.06
IGS-CBD-056	2011	116.46	0.012	95.01	139.68	113.39	0	84.15	101.52
IGS-CBD-057	2011	183.71	0	81.42	119.59	130.34	0	105.26	125.67
IGS-CBD-058	2011	95.59	0	59.87	84.89	51.91	0	80.85	104.28
IGS-CBD-059	2011	216.64	0	91.78	132.72	178.27	0	91.92	100.42
IGS-CBD-060	2011	103.79	0	91.91	118	1.82	0.332	98.33	111.01
IGS-CBD-061	2011	89.64	0	69.69	100.17	109.81	0	96.77	116.54
IGS-CBD-062	2011	146.8	0	92.91	138.61	121.22	0	126.13	145.23
IGS-CBD-063	2011	103.63	0.01	87.91	126.81	87.66	0	143.19	148.2
IGS-CBD-064	2011	117.79	0	91.36	120.69	104.43	0	3.68	4.23
IGS-CBD-065	2011	0.76	0.447	0.44	0.58	0.21	0.8	262.78	276.66
IGS-CBD-066	2011	2599.9	0	226.76	304.12	1087.65	0	117.13	124.32
IGS-CBD-067	2011	109.57	0	78.68	105.6	16.94	0.002	248.7	269.33
IGS-CBD-068	2011	142.74	0	83.71	129.81	83.06	0	282.9	306.07
IGS-CBD-069	2011	184.88	0	115.5	149.19	121.93	0	357.81	409.41
IGS-CBD-001	2011	127.75	0	104.45	151.65	114.17	0	117.81	138.33
IGS-CBD-070	2011	7.29	0	5.59	7.66	5.24	0.023	147.1	160.22
IGS-CBD-071	2011	130.31	0	122.07	151.28	68.27	0.102	302.73	310.56
IGS-CBD-072	2011	131.32	0	136.77	186.76	136.03	0	124.7	145.7
IGS-CBD-073	2011	5.24	0.135	3.23	4.3	3	0.104	3.93	4.18
IGS-CBD-074	2011	108.73	0	68.2	105.03	110.08	0	106.14	116.28
IGS-CBD-075	2011	186.19	0	138.87	173.86	174.41	0	71.34	81.61
IGS-CBD-076	2011	0.27	0.796	0.21	0.31	0.33	0.741	137.4	161.77
IGS-CBD-077	2011	464.12	0	302.41	407.93	422.95	0	93.85	107.34
IGS-CBD-078	2011	101.95	0	118.36	143.99	90.77	0	2.19	2.29
IGS-CBD-079	2011	123.15	0	95.71	132.2	128.7	0	183.61	193.22
IGS-CBD-080	2011	129.04	0.02	125.04	159.73	122.53	0	271.28	391.75
IGS-CBD-081	2011	462.64	0	320.49	410.65	440.93	0	157.27	180.14
IGS-CBD-082	2011	4.61	0.035	4.67	6.42	4.92	0.107	85.04	91.06
IGS-CBD-083	2011	95.62	0	92.05	124.9	81.75	0	124.18	135.96
IGS-CBD-084	2011	102.94	0.007	84.84	117.35	95.31	0	155.92	176.8
IGS-CBD-085	2011	75.63	0	59.67	88.72	79.36	0	146.64	183.72
IGS-CBD-086	2011	92.07	0.008	59.18	78.21	74.15	0	389.31	424.53
IGS-CBD-087	2011	504.74	0	237.52	303.85	435.38	0	121.95	132.51
IGS-CBD-088	2011	103.85	0	118.01	148.46	97.63	0	210.45	231.41
IGS-CBD-089	2011	114.03	0	97.22	137.29	112.37	0	34.78	37.85
IGS-CBD-090	2011	55.32	0	72.31	94.49	49.51	0.004	66.48	111.83
IGS-CBD-091	2011	501.53	0	221.67	313.04	430.61	0	141.76	182.87
IGS-CBD-092	2011	162.18	0	104.51	141.33	143.1	0	129.1	140.31
IGS-CBD-093	2011	87.38	0	100.96	134.32	0	1	77.34	88.35
IGS-CBD-094	2011	7.47	0.04	4.92	6.6	8.63	0.088	80.23	106.65
IGS-CBD-095	2011	96.66	0	54.79	84.43	92.26	0	109.98	125.59
IGS-CBD-096	2011	116.12	0	79.07	113.03	126.84	0	285.75	308.95
IGS-CBD-097	2011	324.59	0	168.41	230.99	338.23	0	199.78	224.38
IGS-CBD-098	2011	104.68	0	80.21	120.55	34.99	0.04	136.78	146.36
IGS-CBD-099	2011	1.88	0.253	1.71	2.65	1.39	0.281	124.3	142.71
IGS-CBD-100	2011	169.27	0	97.9	134.34	109.36	0	92.66	117.34
IGS-CBD-101	2011	5.03	0.082	3.39	4.76	4.53	0.26	116.96	121.89
IGS-CBD-102	2011	121.83	0.018	79.7	111.43	58.31	0	88.41	101.09
IGS-CBD-103	2011	98.59	0	99.04	134.8	99.28	0	68.07	83.36
IGS-CBD-104	2011	104.65	0.009	56.13	82.44	99.46	0	89.08	115.5
IGS-CBD-105	2011	240.86	0	123.86	179.94	187.23	0	98.38	110.43
IGS-CBD-106	2011	58.19	0	50.78	72.19	51.42	0	98.71	107.97
IGS-CBD-107	2011	97.61	0	115.38	155.22	82.19	0.032	83.39	98.1
IGS-CBD-108	2011	196.65	0	109.85	168.27	158.34	0	122.47	132.51
IGS-CBD-109	2011	167.9	0.01	130.92	192.97	165.33	0	129.55	150.34
IGS-CBD-110	2011	155.56	0	132.21	178.43	137.85	0	138.46	155.59
IGS-CBD-111	2011	580.26	0	228.84	298.04	382.89	0	2.4	2.53
IGS-CBD-112	2011	401.44	0.011	111.84	151.52	265.42	0	138.54	148.41
IGS-CBD-113	2011	130.66	0	117.75	150.45	78.53	0	219.28	243.4
IGS-CBD-114	2011	70.29	0	48.12	72.23	47.33	0	4.44	4.72
IGS-CBD-115	2011	99.28	0	69.12	93.24	96.14	0	123.7	137.14
IGS-CBD-116	2011	187.61	0	76.42	105.99	149.32	0	110.58	123.24
IGS-CBD-117	2011	125.55	0	93.26	128.78	58.13	0.116	72.88	105.21
IGS-CBD-118	2011	245.44	0	219.64	269.96	133.18	0.053	77.27	92.43
IGS-CBD-119	2011	156.08	0	120.61	165.98	171.82	0	116.66	132.45
IGS-CBD-120	2011	101.71	0	115.8	143.19	103.33	0	81.02	93.88
IGS-CBD-121	2011	200.96	0	147.22	205.55	164.84	0	166.95	176.42
IGS-CBD-122	2011	540.48	0.008	113.58	147.4	0.62	0.576	163.5	182.07
IGS-CBD-123	2011	239.87	0	210.05	271.71	240.38	0	115.89	125.53
IGS-CBD-124	2011	326.21	0	182.38	244.06	296.65	0	2.81	2.84
IGS-CBD-125	2011	218.68	0	220.47	283.1	229.21	0	152.54	174.68
IGS-CBD-126	2011	293.13	0	146.63	188.74	281.61	0	168.06	173.05
IGS-CBD-127	2011	241.15	0	127.19	169.28	201.49	0	181.39	187.37
IGS-CBD-NF135.C10	1991	33.82	0	35.27	43.49	41.95	0.026	67.87	76.65

## Sheet: TableS4_MLW
Table S4. Summaries of Malawian sample gene and chromosomal coverages grouped by year of collection. Mean coverage for hrp2/3 was measured among coding region positions (hrp2: 1374236 – 1375299; hrp3: 2840727 – 2841703). Subtelomeric coverage was measured between positions 1,290,240 – 1,443,449 for chromosome 08 and positions 2731041 – 2892340 for chromosome 13. Core genome mean coverage was meas…
Sample ID	Year collected	hrp2 mean coverage	hrp2 0X positions (%)	Chrom. 08 mean subtelomeric coverage	Chrom. 08 mean core genome coverage	hrp3 mean coverage	hrp3 0X positions (%)	Chrom. 13 mean subtelomeric coverage	Chrom. 13 mean core genome coverage
IGS-MLW-001	2007-2008	126.44	0	97.08	312.25	74.7932	0.039	97.25	165.02
IGS-MLW-005	2007-2008	177.96	0	149.49	283.84	35.6151	0	122.74	144.16
IGS-MLW-002	2007-2008	798.93	0	420.05	232.57	24.0737	0	89.16	117.85
IGS-MWI-224sA	2007-2008	41.06	0	88.74	244.64	26.436	0	87.44	117.3
IGS-MWI-225sA	2007-2008	51.97	0	102.41	289.08	38.6213	0	111.23	144.68
IGS-MWI-226sA	2007-2008	48.19	0	78.17	235.81	21.1177	0	97.21	118.47
IGS-MWI-227sA	2007-2008	72.96	0	108.06	236.45	33.1238	0	94.62	126.58
IGS-MWI-228sA	2007-2008	38.36	0	97.3	370.45	59.8127	0	145.11	194.45
IGS-MLW-003	2007-2008	117.6	0	79.54	282.92	31.1781	0	94.26	125.93
IGS-MWI-229sA	2007-2008	33.83	0	64.85	300.92	39.7932	0	109.56	153.26
IGS-MWI-230sA	2007-2008	39.22	0	88.78	0.65	0	1	0.37	0.33
IGS-MWI-231sA	2007-2008	37.94	0	101.3	316.28	52.4985	0	120.21	175.17
IGS-MLW-004	2007-2008	170.15	0	117.77	220.86	33.5015	0	92.58	114.05
IGS-MWI-232sA	2007-2008	46.29	0	96.76	323.06	39.0921	0	97.03	137.19
IGS-MWI-233sA	2007-2008	40.15	0	41.06	233.86	31.2825	0	98.78	134.26
IGS-MWI-234sA	2007-2008	26.44	0	44.92	307.45	80.1668	0	130.12	161.64
IGS-MWI-235sA	2007-2008	46.65	0	104.44	305.92	28.9744	0	109.32	150.1
IGS-MWI-236sA	2007-2008	21.76	0	47.2	280.93	38.826	0.02	100.29	143.55
IGS-MWI-237sA	2007-2008	17.4	0.009	39.12	294.93	30.6592	0	97.08	127.69
IGS-MWI-238sA	2007-2008	31.44	0	86.41	270.92	46.1464	0	108.65	150.82
IGS-MWI-239sA	2007-2008	33.66	0	87.87	305.11	29.7605	0.004	119.04	161.21
IGS-MWI-240sA	2007-2008	49.28	0	94.7	298.12	47.3224	0.036	113.4	159.79
IGS-MWI-241sA	2007-2008	44.94	0	83.28	311.92	43.8966	0	125.76	169.54
IGS-MWI-242sA	2007-2008	45.91	0	77.65	292.62	49.5773	0	124.08	152.39
IGS-MWI-243sA	2007-2008	38.05	0	74.36	379.31	15.1586	0	118.78	188.09
IGS-MWI-244sA	2007-2008	63.12	0	90.11	277.11	46.3193	0	111.32	144.42
IGS-MWI-245sA	2007-2008	30.13	0	69.73	240.04	61.6244	0	108.78	129.2
IGS-MWI-246sA	2007-2008	61.44	0	101.35	1.28	0.42886	0.641	0.54	0.67
IGS-MWI-247sA	2007-2008	14.05	0	34.01	301.49	48.305	0	114.59	159.39
IGS-MWI-248sA	2007-2008	33.35	0	85.46	920.14	106.699	0	346.55	454.11
IGS-MWI-249sA	2007-2008	36.47	0	95.84	241.1	50.4237	0.028	82.33	134.14
IGS-MWI-250sA	2007-2008	13.19	0	34.95	254.34	41.7523	0	109.44	145.1
IGS-MWI-251sA	2007-2008	6.75	0	40.36	305.34	36.6059	0	124.64	139.47
IGS-MWI-257	2007-2008	0.29	0.847	0.34	317.25	10.0819	0	113.45	151.79
IGS-MWI-257sA	2007-2008	94.41	0	113.24	310.22	34.8577	0	63.83	103.23
IGS-MWI-252sA	2007-2008	18.43	0	54.61	299.55	30.4514	0	102.86	129.53
IGS-MWI-253sA	2007-2008	33.57	0	109.36	285.17	52.2805	0	105.17	149.26
IGS-MWI-256	2007-2008	5.56	0.067	4.86	394.76	37.3879	0	124.37	171.72
IGS-MWI-256sA	2007-2008	129.31	0	141.33	237.92	43.4555	0	85.97	133.08
IGS-MWI-006sA	2014-2016	44.59	0.032	72.15	296.82	31.9949	0.001	107	138.23
IGS-MWI-007sA	2014-2016	37.84	0	101.37	1.68	0.26817	0.864	1.45	2.46
IGS-MWI-008sA	2014-2016	19.28	0	71.26	239.88	41.1566	0	103.51	127.9
IGS-MWI-009sA	2014-2016	14.31	0	68.58	326.17	17.4115	0	97.77	120.4
IGS-MWI-010sA	2014-2016	24.87	0	74	235.81	21.5773	0	76.09	105.45
IGS-MWI-011sA	2014-2016	22.59	0	79.85	276.87	29.8782	0	108.54	146.35
IGS-MWI-012sA	2014-2016	23.17	0	79.25	344.18	49.1494	0	132.44	180.57
IGS-MWI-013sA	2014-2016	39.78	0.002	101.27	345.5	66.7206	0	146.92	184.98
IGS-MWI-014sA	2014-2016	23.83	0	67.38	238.49	38.5793	0	93.76	126.18
IGS-MWI-015sA	2014-2016	26.11	0	92.15	225.89	30.4422	0	91.59	119.84
IGS-MWI-016sA	2014-2016	0.28	0.739	0.23	326.19	32.9754	0	101.14	154.68
IGS-MWI-017sA	2014-2016	35.77	0	89.62	330.95	170.092	0.035	126.28	154.03
IGS-MWI-018sA	2014-2016	25.48	0	73.54	377.89	31.913	0	91.44	130.21
IGS-MWI-019sA	2014-2016	33.53	0	77.45	0.95	1.09417	0.537	0.37	0.45
IGS-MWI-020sA	2014-2016	24.19	0	77.04	375.14	99.955	0	161.37	204.53
IGS-MWI-021sA	2014-2016	39	0	83.73	264.76	48.2856	0	101.03	141.66
IGS-MWI-022sA	2014-2016	19.06	0	81.08	272.89	34.3603	0	102.97	150.67
IGS-MWI-023sA	2014-2016	37.19	0.024	62.73	335.68	31.0502	0	92.71	185.5
IGS-MWI-024sA	2014-2016	24.52	0	70.43	193.38	29.3019	0	88.26	89.79
IGS-MWI-025sA	2014-2016	32.04	0	90.67	320.91	55.0481	0	96.68	139.82
IGS-MWI-026sA	2014-2016	29.46	0	84.08	26.54	0	1	306.75	0.75
IGS-MWI-027sA	2014-2016	36.06	0.002	68.4	302.62	31.8608	0.006	78.43	132.3
IGS-MWI-028sA	2014-2016	40.59	0	112.45	207.27	46.2979	0	80.04	115.94
IGS-MWI-029sA	2014-2016	31.36	0	95.15	257.83	22.4452	0	91.6	118.27
IGS-MWI-030sA	2014-2016	164.73	0	154.21	266.02	32.4616	0	108.08	150.49
IGS-MWI-031sA	2014-2016	58.32	0	105.76	212.81	33.1024	0	83.48	120.33
IGS-MWI-032sA	2014-2016	42.78	0	83.53	273.36	62.7881	0	117.71	146.87
IGS-MWI-033sA	2014-2016	0.03	0.97	0.36	233.76	21.3838	0	86.55	108.2
IGS-MWI-034sA	2014-2016	38.22	0	103.95	219.29	15.4545	0.014	78.81	114.3
IGS-MWI-035sA	2014-2016	114.92	0	266.58	315.85	23.9632	0	111.6	114.78
IGS-MWI-036sA	2014-2016	47.16	0.008	64.46	279.63	67.3603	0.012	103.57	139.62
IGS-MWI-037sA	2014-2016	34.07	0	81.38	441.66	6.33777	0.002	35.28	134.06
IGS-MWI-038sA	2014-2016	22.58	0	85.47	1.33	0.45957	0.558	0.59	0.69
IGS-MWI-039sA	2014-2016	17.65	0	67.69	292.76	36.913	0	116.99	145.08
IGS-MWI-040sA	2014-2016	5.53	0.062	41.84	315.46	38.4381	0	103.59	105.02
IGS-MWI-041sA	2014-2016	24.07	0.016	78.79	315.18	34.5077	0	120.25	159.46
IGS-MWI-042sA	2014-2016	44.66	0.015	71.83	392.4	45.304	0	142.56	185.48
IGS-MWI-043sA	2014-2016	24.75	0	117.26	326.12	46.5118	0	126.19	170.36
IGS-MWI-044sA	2014-2016	17.31	0	72.97	257.74	28.7155	0	84.36	144.16
IGS-MWI-045sA	2014-2016	26.36	0	86	317.99	17.0235	0.002	83.76	127.65
IGS-MWI-046sA	2014-2016	0.31	0.759	0.4	254.71	78.8495	0	103.1	129.86
IGS-MWI-047sA	2014-2016	24.74	0	85.07	284.74	52.0839	0.042	99.71	138.26
IGS-MWI-048sA	2014-2016	16.52	0	79.13	297.23	43.9232	0	130.9	169.65
IGS-MWI-049sA	2014-2016	17.43	0	71.92	325.78	45.219	0	111.94	185.66
IGS-MWI-050sA	2014-2016	20.75	0	90.64	197.73	14.3521	0	88.66	107.38
IGS-MWI-051sA	2014-2016	25.89	0.016	109.75	246.9	27.825	0	85.86	120.91
IGS-MWI-052sA	2014-2016	40.61	0	114.02	268.03	50.5558	0.023	106.93	137.02
IGS-MWI-053sA	2014-2016	33.21	0	71.45	248.39	34.0962	0	84.44	138.97
IGS-MWI-054sA	2014-2016	27.63	0	74.8	235.77	8.62538	0	75.72	132.99
IGS-MWI-055sA	2014-2016	24.4	0	81.77	292.52	19.4616	0	67.7	139.01
IGS-MWI-056sA	2014-2016	116.14	0.009	85.98	225.85	35.4104	0	91.09	117.14
IGS-MWI-057sA	2014-2016	13.97	0.02	73.94	304.18	68.5722	0.071	104.24	152.78
IGS-MWI-058sA	2014-2016	0	1	0.24	310.18	40.6346	0	115.5	151.15
IGS-MWI-059sA	2014-2016	68.24	0.009	121.02	170.37	11.7267	0	42.59	75.22
IGS-MWI-060sA	2014-2016	40.22	0.015	70.21	139.78	18.0082	0	49.96	74.61
IGS-MWI-061sA	2014-2016	37.65	0	76.71	243.2	43.8884	0	98.38	133.07
IGS-MWI-062sA	2014-2016	25.2	0	87.44	160.15	28.3613	0	66.89	82.86
IGS-MWI-063sA	2014-2016	22.56	0	82.03	205.53	44.2815	0	89.51	109.89
IGS-MWI-064sA	2014-2016	41.29	0	59.75	213.68	57.2129	0	70.85	106.8
IGS-MWI-065sA	2014-2016	0	1	0.8	97.37	16.61	0	35.93	41.16
IGS-MWI-066sA	2014-2016	25.52	0.008	50.05	148.73	19.1126	0	52.97	90.7
IGS-MWI-067sA	2014-2016	34.69	0	54.99	249.58	43.2692	0	100.29	126.26
IGS-MWI-068sA	2014-2016	31.68	0.004	85.67	222.01	30.4463	0	74.78	103.85
IGS-MWI-069sA	2014-2016	32.89	0	93.45	199.64	14.609	0	74.78	92.21
IGS-MWI-070sA	2014-2016	39.85	0	73.67	218.42	19.392	0	68.3	110.41
IGS-MWI-071sA	2014-2016	38.65	0.019	88.71	171.82	20.6438	0	112.73	91.85
IGS-MWI-072sA	2014-2016	27.81	0	68.06	165.82	15.8987	0	61.28	79.51
IGS-MWI-073sA	2014-2016	15.86	0	57.79	211.22	35.9632	0.064	80.81	108.74
IGS-MWI-074sA	2014-2016	16.47	0	68.2	129.49	99.522	0	118.24	125.03
IGS-MWI-075sA	2014-2016	48.43	0.003	72.21	181.15	145.293	0	171.26	176.24
IGS-MWI-076sA	2014-2016	6.32	0.007	30.87	534.68	478.431	0	481.72	526.36
IGS-MWI-077sA	2014-2016	0.54	0.648	0.41	285.95	43.216	0	114.3	153.53
IGS-MWI-078sA	2014-2016	33.87	0	105.84	290.24	63.0788	0	128.14	168.73
IGS-MWI-079sA	2014-2016	24.92	0	74.13	234.77	50.5261	0	95.41	134.57
IGS-MWI-080sA	2014-2016	25.87	0	98.49	331.63	83.087	0	140.45	199.41
IGS-MWI-081sA	2014-2016	26.38	0	117.28	307.11	60.5711	0	118.71	161.84
IGS-MWI-082sA	2014-2016	28.33	0	97.99	123.16	95.61	0.009	105.02	119.97
IGS-MWI-083sA	2014-2016	19.04	0	71.06	123.76	36.2211	0	67.45	81.08
IGS-MWI-084sA	2014-2016	14.46	0.021	59.66	291.04	63.3715	0	124.05	164.29
IGS-MWI-085sA	2014-2016	42.42	0	70.4	287.5	49.565	0	105.05	155.24
IGS-MWI-086sA	2014-2016	38.34	0.006	77.81	160.09	183.474	0	145.99	155.91
IGS-MWI-087sA	2014-2016	40.33	0	101.52	205.97	44.5496	0	103.23	133.97
IGS-MWI-088sA	2014-2016	15.27	0	75.54	135.59	40.3306	0	54.59	73.6
IGS-MWI-089sA	2014-2016	15.97	0	40.8	140.15	25.8628	0.046	54.08	74.47
IGS-MWI-090sA	2014-2016	24.89	0	65.36	293.07	53.3859	0	114.64	160.28
IGS-MWI-091sA	2014-2016	42.87	0	73.11	130.96	32.9232	0	51.85	76.57
IGS-MWI-092sA	2014-2016	26.79	0	62.98	129.09	22.4923	0	45.94	65.42
IGS-MWI-093sA	2014-2016	14.14	0	54.69	262.7	52.0471	0	104.09	144.54
IGS-MWI-094sA	2014-2016	18.03	0.02	90.77	197.53	51.4094	0	100.69	129.3
IGS-MWI-095sA	2014-2016	28.9	0	79.24	278.91	50.1546	0	103.34	153.49
IGS-MWI-096sA	2014-2016	62.71	0.012	66.36	279.79	63.6274	0	115.04	159.07
IGS-MWI-097sA	2014-2016	23.35	0	92.77	212.49	64.2436	0	92.67	122.09
IGS-MWI-098sA	2014-2016	12.27	0	39.62	272.34	60.1157	0	104.82	144.54
IGS-MWI-099sA	2014-2016	7.77	0.078	44.34	214.99	64.7677	0	118.46	145.41
IGS-MWI-100sA	2014-2016	26.17	0	76.07	242.23	55.7769	0	97.1	128.43
IGS-MWI-101sA	2014-2016	20.12	0	53.17	297.79	75.6868	0	122.16	169.2
IGS-MWI-102sA	2014-2016	26.12	0	67.92	72.87	16.7503	0	39.28	45.86
IGS-MWI-103sA	2014-2016	40.51	0.018	43.39	271.28	46.4985	0	105.73	152.21
IGS-MWI-104sA	2014-2016	8.14	0.011	23.65	212.18	51.0604	0	115.75	139.15
IGS-MWI-105sA	2014-2016	17.37	0	46.69	112.59	18.6131	0	46.7	62.96
IGS-MWI-106sA	2014-2016	31.62	0	95.85	219.86	9.88639	0	88.54	140.96
IGS-MWI-107sA	2014-2016	21.73	0.017	43.92	0.56	0.30911	0.811	0.42	0.49
IGS-MWI-108sA	2014-2016	16.61	0	43.04	344.34	153.006	0	142.1	197.61
IGS-MWI-109sA	2014-2016	16.7	0	55.62	181.6	25.436	0	68.62	93.95
IGS-MWI-110sA	2014-2016	5.94	0	30.75	327.11	44.7175	0	134	177.86
IGS-MWI-111sA	2014-2016	10.58	0.084	40.37	6.5	5.79324	0.04	5.84	6.27
IGS-MWI-112sA	2014-2016	34.01	0.015	63.19	341.3	124.583	0	173.82	233.77

## Sheet: TableS5_MLI
Table S5. Summaries of Malian sample gene and chromosomal coverages grouped by year of collection. Mean coverage for hrp2/3 was measured among coding region positions (hrp2: 1374236 – 1375299; hrp3: 2840727 – 2841703). Subtelomeric coverage was measured between positions 1,290,240 – 1,443,449 for chromosome 08 and positions 2731041 – 2892340 for chromosome 13. Core genome mean coverage was measur…
Sample ID	Year collected	hrp2 mean coverage	hrp2 0X positions (%)	Chrom. 08 mean subtelomeric coverage	Chrom. 08 mean core genome coverage	hrp3 mean coverage	hrp3 0X positions (%)	Chrom. 13 mean subtelomeric coverage	Chrom. 13 mean core genome coverage
IGS-MLI-002	2002	126.8	0	119.08	157.93	125.57	0	147.32	152.99
IGS-MLI-152	2002	21.89	0	63.11	236.39	24.84	0	77.32	115.05
IGS-MLI-153	2002	23.71	0	67.53	252.86	31.52	0	86.64	138.53
IGS-MLI-156	2002	42.63	0	124.99	515.24	68.21	0	184.21	276.29
IGS-MLI-154	2002	29.77	0	73.49	261.14	36.95	0	88.96	138.07
IGS-MLI-155	2002	0	1	1.58	7.61	0.58	0.586	1.19	15.16
IGS-MLI-157	2002	11.19	0	52.17	186.13	23.36	0	73	87.41
IGS-MLI-158	2002	27.73	0	83.24	251.86	50.63	0	98.15	149.91
IGS-MLI-159	2002	30.56	0	108.89	227.4	35.29	0	84.06	133.66
IGS-MLI-160	2002	23.93	0	80.33	269.24	34.15	0	93.68	140.13
IGS-MLI-167	2002	30.53	0	85.28	219.72	29.09	0	105.84	121.4
IGS-MLI-161	2002	29.01	0.011	48.61	244.55	33.64	0.038	82.37	122.5
IGS-MLI-164	2002	45.34	0	73.67	254.79	44.5	0	86.04	124.42
IGS-MLI-168	2002	38.14	0	110.07	270.37	55.3	0	109.16	169.9
IGS-MLI-162	2002	24.75	0	58.64	220.75	30.06	0	83.17	121.51
IGS-MLI-169	2002	43.69	0	81.04	320.84	55.71	0	103.86	158.56
IGS-MLI-163	2002	20.69	0	55.46	214.92	39.02	0	90.14	120.02
IGS-MLI-171	2002	33.91	0	92.66	348.28	46.52	0	119.65	176.58
IGS-MLI-165	2002	23.9	0	83.12	263.71	39.06	0	105.04	147.45
IGS-MLI-166	2002	23.87	0	75.81	244.93	27.84	0	92.85	136.89
IGS-MLI-170	2002	44.58	0	126.56	274.35	32.53	0	118.71	141.18
IGS-MLI-177	2002	36.64	0	101.11	210.15	50.25	0	106.14	149.5
IGS-MLI-173	2002	22.55	0	70.73	280.6	41.74	0	91.01	131.96
IGS-MLI-174	2002	18.23	0	65.3	217.33	36.83	0	83.64	115.38
IGS-MLI-183	2002	39.18	0	103.67	211.54	61.21	0	138.06	157.37
IGS-MLI-175	2002	29.95	0	78.43	262.21	37.56	0	92.47	135.26
IGS-MLI-172	2002	29.33	0	67.59	170.44	22.76	0	103.61	114.72
IGS-MLI-176	2002	31.76	0	92.66	223.98	40.22	0	100.88	137.16
IGS-MLI-179	2002	35.46	0	70.1	180.1	40.25	0	96.7	121.82
IGS-MLI-180	2002	55.16	0	158.68	365.14	81.62	0	183.72	225.56
IGS-MLI-178	2002	14.72	0.002	59.41	191.47	22.98	0	74.17	100.49
IGS-MLI-185	2002	30.04	0	65.2	220.93	31.59	0	83.85	122.01
IGS-MLI-181	2002	24.76	0	74.44	191.86	40.94	0	92.04	129.82
IGS-MLI-182	2002	47.85	0	103.56	217.71	38.55	0	114.32	151
IGS-MLI-186	2002	12.46	0	21.22	66.4	9.3	0	27.58	32.6
IGS-MLI-184	2002	25.73	0	51.72	236.7	28.59	0	77.96	113.86
IGS-MLI-003	2002	137.75	0	113.76	161.56	120.16	0	154.3	155.16
IGS-MLI-187	2002	37.25	0	118.4	259.51	65.77	0	144.57	179.86
IGS-MLI-188	2002	23.85	0	96.39	258.31	34.41	0	112.38	145.3
IGS-MLI-189	2002	29.78	0	83.14	221.74	43.75	0	100.48	139.19
IGS-MLI-190	2002	0	1	0.18	0.48	0.44	0.591	0.24	0.32
IGS-MLI-192	2002	57.54	0	100.6	206.23	51.8	0	135.27	146.58
IGS-MLI-191	2002	0.28	0.776	0.42	5.74	0	1	0.75	3.82
IGS-MLI-193	2002	6.61	0	41.4	216.04	36.65	0	113.43	116.62
IGS-MLI-194	2002	3.89	0.019	15.26	37.95	6.34	0	17.9	23.97
IGS-MLI-303	2010	218.67	0	187.24	254.91	186.56	0	238.13	245.86
IGS-MLI-309	2010	145.17	0	135.48	173.33	130.71	0	157.89	177.42
IGS-MLI-318	2010	189.66	0	174.8	245.74	150.97	0	199.34	238.33
IGS-MLI-326	2010	175.82	0	140.31	182.94	138.04	0	163.69	178.98
IGS-MLI-327	2010	208.8	0	183.91	258.12	169.95	0	215.77	246.19
IGS-MLI-365	2010	132.02	0	133.55	165.56	123.13	0	146.44	160.79
IGS-MLI-366	2010	157.99	0	179.67	268.13	165.58	0	232.45	259.67
IGS-MLI-377	2010	250.85	0	200.63	267.02	201.24	0	236.06	257.78
IGS-MLI-383	2010	329.94	0	254.61	342.85	310.14	0	297	330.78
IGS-MLI-397	2010	157.25	0	142.88	208.76	126.77	0	188.71	195.03
IGS-MLI-398	2010	153.79	0	146.49	200.64	157.21	0	160.45	193.75
IGS-MLI-058	2010	258.5	0	103.03	149.21	205.68	0	123.61	148.77
IGS-MLI-004	2010	116.82	0	113.67	144.71	109.86	0	137.48	139.52
IGS-MLI-005	2010	112.28	0	94.21	133.39	85.28	0	118.05	127.43
IGS-MLI-006	2010	131.57	0	116.61	156.66	105.68	0	146.42	149.85
IGS-MLI-007	2010	757.27	0.002	57.55	84.67	213.21	0.077	49.43	74.46
IGS-MLI-008	2010	99.18	0	105.98	141.62	97.01	0	116.19	137.4
IGS-MLI-009	2010	176.53	0	177.61	234.53	169.89	0	190.03	229.18
IGS-MLI-011	2010	131.82	0	118.97	90.29	137.37	0	143.82	121.8
IGS-MLI-012	2010	189.01	0	71.61	98.64	148.81	0	89.6	103.29
IGS-MLI-013	2010	266.87	0	132.41	64.06	131.87	0	121.35	76.97
IGS-MLI-014	2010	334.28	0	102.24	137.86	279.59	0	110.02	148.6
IGS-MLI-015	2010	111.04	0	114.63	89.34	127.41	0	135.21	115.2
IGS-MLI-016	2010	103.61	0.004	82.41	57.5	103.32	0	120.13	84.89
IGS-MLI-001	2010	158.24	0	113.98	157.3	112.92	0	140.68	151.28
IGS-MLI-017	2010	77.32	0	88.65	127.85	78.79	0	106.81	124.84
IGS-MLI-018	2010	136.88	0	162.59	69.22	174.04	0	222.81	109.11
IGS-MLI-019	2010	92.57	0	112.76	137.53	92.98	0	120.46	138.37
IGS-MLI-020	2010	140.06	0	124.05	103.92	150.08	0	160.02	147.33
IGS-MLI-023	2010	101.64	0	110.45	144.87	91.93	0	129.22	140.78
IGS-MLI-024	2010	100.01	0	119.1	139.63	100.05	0	126.73	139.76
IGS-MLI-025	2010	89.36	0	109.24	129.46	85.59	0	126.12	136.36
IGS-MLI-027	2010	102.64	0	86.54	115.07	100.98	0	106.68	118.24
IGS-MLI-029	2010	163.39	0	162.2	216.72	150.74	0	187	212.94
IGS-MLI-030	2010	304.94	0	151.58	221.06	219.88	0	169.77	222.74
IGS-MLI-032	2010	86.39	0	76.97	96.07	80.83	0	84.88	97
IGS-MLI-033	2010	63.3	0	63.68	89.59	62.88	0	73.52	87.69
IGS-MLI-035	2010	53.01	0	61.71	81.36	44.75	0	66.08	79.04
IGS-MLI-037	2010	103.3	0	128.43	168.15	119.22	0	142.83	162.27
IGS-MLI-038	2010	88.3	0	97.15	111.08	102.72	0	107.1	124.6
IGS-MLI-039	2010	83.15	0.023	78.55	115.93	67.16	0	101.79	112.17
IGS-MLI-040	2010	484.63	0	291.19	385.24	384.63	0	362.86	385.03
IGS-MLI-041	2010	85.49	0	85.71	120.42	66.56	0.03	104.21	119.79
IGS-MLI-042	2010	114.78	0	136.21	189.89	133.42	0	176.49	191.26
IGS-MLI-044	2010	1605.73	0	143.43	152.56	1321.62	0	178.44	159.84
