# Supplementary material for: Gene Coverage Count and Classification (GC3): a locus sequence coverage assessment tool using short-read whole genome sequencing data, and its application to identify and classify histidine-rich protein 2 and 3 deletions in Plasmodium falciparum
Source: Malar J. 2022 Nov 29;21:357. doi: 10.1186/s12936-022-04376-3 (PMC9706933; doi:10.1186/s12936-022-04376-3)
Supplement: Supplementary file 3 — Additional file 3. Samples used for analyses in the manuscript "“Gene Coverage Count and Classification” (GC3), a coverage assessment tool, and its application to identify and classify histidine-rich protein 2 and 3 deletions in Plasmodium falciparum using short-read whole genome sequencing data". [file 12936_2022_4376_MOESM3_ESM.xlsx]

## Sheet: Sheet1
Additional File 3: Samples used for analyses in the manuscript "“Gene Coverage Count and Classification” (GC3), a coverage assessment tool, and its application to identify and classify histidine-rich protein 2 and 3 deletions in Plasmodium falciparum using short-read whole genome sequencing data"
Sample ID	Country of Collection	Source of Sequencing	BioSample/Read ID	Year Collected	Reference
IGS-2016-7G8	Brazil	IGS	SAMN06175780	~1980	10.1186/s13073-019-0708-9
IGS-BRA-001sA	Brazil	IGS	SAMN08815883	2016	10.1186/s13073-019-0708-9
IGS-BRA-002sA	Brazil	IGS	SAMN08815884	2016	10.1186/s13073-019-0708-9
IGS-BRA-003sA	Brazil	IGS	SAMN08815885	2016	10.1186/s13073-019-0708-9
IGS-BRA-004sA	Brazil	IGS	SAMN08815886	2016	10.1186/s13073-019-0708-9
IGS-BRA-005sA	Brazil	IGS	SAMN08815887	2016	10.1186/s13073-019-0708-9
IGS-BRA-006sA	Brazil	IGS	SAMN08815888	2016	10.1186/s13073-019-0708-9
IGS-BRA-007sA	Brazil	IGS	SAMN08815889	2016	10.1186/s13073-019-0708-9
IGS-BRA-008sA	Brazil	IGS	SAMN08815890	2016	10.1186/s13073-019-0708-9
IGS-BRA-009sA	Brazil	IGS	SAMN08815891	2016	10.1186/s13073-019-0708-9
IGS-BRA-010sA	Brazil	IGS	SAMN08815892	2016	10.1186/s13073-019-0708-9
IGS-BRA-011sA	Brazil	IGS	SAMN08815893	2016	10.1186/s13073-019-0708-9
IGS-BRA-012sA	Brazil	IGS	SAMN08815894	2016	10.1186/s13073-019-0708-9
IGS-BRA-013sA	Brazil	IGS	SAMN08815895	2016	10.1186/s13073-019-0708-9
IGS-BRA-015sA	Brazil	IGS	SAMN08815897	2016	10.1186/s13073-019-0708-9
IGS-BRA-016sA	Brazil	IGS	SAMN08815898	2016	10.1186/s13073-019-0708-9
IGS-BRA-017sA	Brazil	IGS	SAMN08815899	2016	10.1186/s13073-019-0708-9
IGS-BRA-018sA	Brazil	IGS	SAMN08815900	2016	10.1186/s13073-019-0708-9
IGS-BRA-019sA	Brazil	IGS	SAMN08815901	2016	10.1186/s13073-019-0708-9
IGS-BRA-020sA	Brazil	IGS	SAMN08815902	2016	10.1186/s13073-019-0708-9
IGS-BRA-021sA	Brazil	IGS	SAMN08815904	2016	10.1186/s13073-019-0708-9
PK0002-C	Burkina Faso	SRA	ERS154525	2008	10.7554/eLife.08713
PK0007-C	Burkina Faso	SRA	ERS010434	2008	10.7554/eLife.08714
PK0009-C	Burkina Faso	SRA	ERS157507	2008	10.7554/eLife.08714
PK0011-C	Burkina Faso	SRA	ERS010432	2008	10.7554/eLife.08714
PK0012-C	Burkina Faso	SRA	ERS010446	2008	10.7554/eLife.08714
PK0017-C	Burkina Faso	SRA	ERS010061	2008	10.7554/eLife.08714
PK0018-C	Burkina Faso	SRA	ERS010449	2008	10.7554/eLife.08714
PK0019-C	Burkina Faso	SRA	ERS154519	2008	10.7554/eLife.08714
PK0020-C	Burkina Faso	SRA	ERS154510	2008	10.7554/eLife.08714
PK0021-C	Burkina Faso	SRA	ERS010442	2008	10.7554/eLife.08714
PK0023-C	Burkina Faso	SRA	ERS010208	2008	10.7554/eLife.08714
PK0025-C	Burkina Faso	SRA	ERS010060	2008	10.7554/eLife.08714
PK0026-C	Burkina Faso	SRA	ERS010440	2008	10.7554/eLife.08714
PK0027-C	Burkina Faso	SRA	ERS010441	2008	10.7554/eLife.08714
PK0028-C	Burkina Faso	SRA	ERS010206	2008	10.7554/eLife.08714
PK0029-C	Burkina Faso	SRA	ERS010611; ERS010439	2008	10.7554/eLife.08714
PK0030-C	Burkina Faso	SRA	ERS157459	2008	10.7554/eLife.08714
PK0031-C	Burkina Faso	SRA	ERS010447	2008	10.7554/eLife.08714
PK0034-C	Burkina Faso	SRA	ERS154509	2008	10.7554/eLife.08714
PK0035-C	Burkina Faso	SRA	ERS010204	2008	10.7554/eLife.08714
PK0036-C	Burkina Faso	SRA	ERS010209	2008	10.7554/eLife.08714
PK0037-C	Burkina Faso	SRA	ERS010450; ERS010603	2008	10.7554/eLife.08714
PK0038-C	Burkina Faso	SRA	ERS010616	2008	10.7554/eLife.08714
PK0040-C	Burkina Faso	SRA	ERS010205	2008	10.7554/eLife.08714
PK0041-C	Burkina Faso	SRA	ERS010443	2008	10.7554/eLife.08714
PK0042-C	Burkina Faso	SRA	ERS010210	2008	10.7554/eLife.08714
PK0043-C	Burkina Faso	SRA	ERS010448	2008	10.7554/eLife.08714
PK0044-C	Burkina Faso	SRA	ERS010201; ERS010636	2008	10.7554/eLife.08714
PK0045-C	Burkina Faso	SRA	ERS010445	2008	10.7554/eLife.08714
PK0046-C	Burkina Faso	SRA	ERS010433	2008	10.7554/eLife.08714
PK0047-C	Burkina Faso	SRA	ERS154513	2008	10.7554/eLife.08714
PK0048-C	Burkina Faso	SRA	ERS010202	2008	10.7554/eLife.08714
PK0049-C	Burkina Faso	SRA	ERS010200	2008	10.7554/eLife.08714
PK0050-C	Burkina Faso	SRA	ERS010444	2008	10.7554/eLife.08714
PK0051-C	Burkina Faso	SRA	ERS010188	2008	10.7554/eLife.08714
PK0052-C	Burkina Faso	SRA	ERS010203	2008	10.7554/eLife.08714
PK0053-C	Burkina Faso	SRA	ERS010186	2008	10.7554/eLife.08714
PK0054-C	Burkina Faso	SRA	ERS010207	2008	10.7554/eLife.08714
PK0055-C	Burkina Faso	SRA	ERS010617	2008	10.7554/eLife.08714
PK0056-C	Burkina Faso	SRA	ERS010189	2008	10.7554/eLife.08714
PK0059-C	Burkina Faso	SRA	ERS010618	2008	10.7554/eLife.08714
PK0060-C	Burkina Faso	SRA	ERS010187	2008	10.7554/eLife.08714
PK0062-C	Burkina Faso	SRA	ERS010174	2008	10.7554/eLife.08714
PK0063-C	Burkina Faso	SRA	ERS010175	2008	10.7554/eLife.08714
PK0064-C	Burkina Faso	SRA	ERS010176	2008	10.7554/eLife.08714
PK0065-C	Burkina Faso	SRA	ERS010177	2008	10.7554/eLife.08714
PK0066-C	Burkina Faso	SRA	ERS010178; ERS010574; ERS010577	2008	10.7554/eLife.08714
PK0067-C	Burkina Faso	SRA	ERS010179;ERS010627;ERS010 628;ERS010629;ERS010630;ERS 010681;ERS010683	2008	10.7554/eLife.08714
PK0068-C	Burkina Faso	SRA	ERS010631; ERS010632; ERS010633; ERS010180	2008	10.7554/eLife.08714
PK0069-C	Burkina Faso	SRA	ERS164633	2008	10.7554/eLife.08714
PK0070-C	Burkina Faso	SRA	ERS010578; ERS010181; ERS010575	2008	10.7554/eLife.08714
PK0072-C	Burkina Faso	SRA	ERS010182	2008	10.7554/eLife.08714
PK0073-C	Burkina Faso	SRA	ERS010183	2008	10.7554/eLife.08714
PK0074-C	Burkina Faso	SRA	ERS051049;ERS164636	2008	10.7554/eLife.08714
PK0075-C	Burkina Faso	SRA	ERS010619	2008	10.7554/eLife.08714
PK0076-C	Burkina Faso	SRA	ERS010579;ERS051051	2008	10.7554/eLife.08714
IGS-CBD-003	Cambodia	IGS	SAMN06175889	2009	10.1093/infdis/jix334
IGS-CBD-004	Cambodia	IGS	SAMN06175890	2010	10.1093/infdis/jix334
IGS-CBD-005	Cambodia	IGS	SAMN06175891	2010	10.1093/infdis/jix334
IGS-CBD-006	Cambodia	IGS	SAMN06175892	2010	10.1093/infdis/jix334
IGS-CBD-007	Cambodia	IGS	SAMN06175893	2010	10.1093/infdis/jix334
IGS-CBD-008	Cambodia	IGS	SAMN06175894	2010	10.1093/infdis/jix334
IGS-CBD-009	Cambodia	IGS	SAMN06175895	2010	10.1093/infdis/jix334
IGS-CBD-010	Cambodia	IGS	SAMN06175896	2010	10.1093/infdis/jix334
IGS-CBD-011	Cambodia	IGS	SAMN06175897	2010	10.1093/infdis/jix334
IGS-CBD-012	Cambodia	IGS	SAMN06175900	2010	10.1093/infdis/jix334
IGS-CBD-013	Cambodia	IGS	SAMN06175899	2010	10.1093/infdis/jix334
IGS-CBD-002	Cambodia	IGS	SAMN06175901	2011	10.1093/infdis/jix334
IGS-CBD-014	Cambodia	IGS	SAMN06175902	2011	10.1093/infdis/jix334
IGS-CBD-015	Cambodia	IGS	SAMN06175903	2011	10.1093/infdis/jix334
IGS-CBD-016	Cambodia	IGS	SAMN06175904	2011	10.1093/infdis/jix334
IGS-CBD-017	Cambodia	IGS	SAMN06175905	2011	10.1093/infdis/jix334
IGS-CBD-018	Cambodia	IGS	SAMN06175906	2011	10.1093/infdis/jix334
IGS-CBD-019	Cambodia	IGS	SAMN06175907	2011	10.1093/infdis/jix334
IGS-CBD-020	Cambodia	IGS	SAMN06175908	2011	10.1093/infdis/jix334
IGS-CBD-021	Cambodia	IGS	SAMN06175909	2011	10.1093/infdis/jix334
IGS-CBD-022	Cambodia	IGS	SAMN06175910	2011	10.1093/infdis/jix334
IGS-CBD-023	Cambodia	IGS	SAMN06175911	2011	10.1093/infdis/jix334
IGS-CBD-024	Cambodia	IGS	SAMN06175912	2011	10.1093/infdis/jix334
IGS-CBD-025	Cambodia	IGS	SAMN06175913	2011	10.1093/infdis/jix334
IGS-CBD-026	Cambodia	IGS	SAMN06175914	2011	10.1093/infdis/jix334
IGS-CBD-027	Cambodia	IGS	SAMN06175915	2011	10.1093/infdis/jix334
IGS-CBD-028	Cambodia	IGS	SAMN06175916	2011	10.1093/infdis/jix334
IGS-CBD-029	Cambodia	IGS	SAMN06175917	2011	10.1093/infdis/jix334
IGS-CBD-030	Cambodia	IGS	SAMN06175918	2011	10.1093/infdis/jix334
IGS-CBD-031	Cambodia	IGS	SAMN06175919	2011	10.1093/infdis/jix334
IGS-CBD-032	Cambodia	IGS	SAMN06175920	2011	10.1093/infdis/jix334
IGS-CBD-033	Cambodia	IGS	SAMN06175921	2011	10.1093/infdis/jix334
IGS-CBD-034	Cambodia	IGS	SAMN06175922	2011	10.1093/infdis/jix334
IGS-CBD-035	Cambodia	IGS	SAMN06175923	2011	10.1093/infdis/jix334
IGS-CBD-036	Cambodia	IGS	SAMN06175924	2011	10.1093/infdis/jix334
IGS-CBD-037	Cambodia	IGS	SAMN06175925	2011	10.1093/infdis/jix334
IGS-CBD-038	Cambodia	IGS	SAMN06175926	2011	10.1093/infdis/jix334
IGS-CBD-039	Cambodia	IGS	SAMN06175927	2011	10.1093/infdis/jix334
IGS-CBD-040	Cambodia	IGS	SAMN06175928	2011	10.1093/infdis/jix334
IGS-CBD-041	Cambodia	IGS	SAMN06175929	2011	10.1093/infdis/jix334
IGS-CBD-042	Cambodia	IGS	SAMN06175930	2011	10.1093/infdis/jix334
IGS-CBD-043	Cambodia	IGS	SAMN06175931	2011	10.1093/infdis/jix334
IGS-CBD-044	Cambodia	IGS	SAMN06175932	2011	10.1093/infdis/jix334
IGS-CBD-045	Cambodia	IGS	SAMN06175933	2011	10.1093/infdis/jix334
IGS-CBD-046	Cambodia	IGS	SAMN06175934	2011	10.1093/infdis/jix334
IGS-CBD-047	Cambodia	IGS	SAMN06175935	2011	10.1093/infdis/jix334
IGS-CBD-048	Cambodia	IGS	SAMN06175936	2011	10.1093/infdis/jix334
IGS-CBD-049	Cambodia	IGS	SAMN06175937	2011	10.1093/infdis/jix334
IGS-CBD-050	Cambodia	IGS	SAMN06175938	2011	10.1093/infdis/jix334
IGS-CBD-051	Cambodia	IGS	SAMN06175939	2011	10.1093/infdis/jix334
IGS-CBD-052	Cambodia	IGS	SAMN06175940	2011	10.1093/infdis/jix334
IGS-CBD-053	Cambodia	IGS	SAMN06175941	2011	10.1093/infdis/jix334
IGS-CBD-054	Cambodia	IGS	SAMN06175942	2011	10.1093/infdis/jix334
IGS-CBD-055	Cambodia	IGS	SAMN06175943	2011	10.1093/infdis/jix334
IGS-CBD-056	Cambodia	IGS	SAMN06175944	2011	10.1093/infdis/jix334
IGS-CBD-057	Cambodia	IGS	SAMN06175945	2011	10.1093/infdis/jix334
IGS-CBD-058	Cambodia	IGS	SAMN06175946	2011	10.1093/infdis/jix334
IGS-CBD-059	Cambodia	IGS	SAMN06175947	2011	10.1093/infdis/jix334
IGS-CBD-060	Cambodia	IGS	SAMN06175948	2011	10.1093/infdis/jix334
IGS-CBD-061	Cambodia	IGS	SAMN06175949	2011	10.1093/infdis/jix334
IGS-CBD-062	Cambodia	IGS	SAMN06175950	2011	10.1093/infdis/jix334
IGS-CBD-063	Cambodia	IGS	SAMN06175951	2011	10.1093/infdis/jix334
IGS-CBD-064	Cambodia	IGS	SAMN06175952	2011	10.1093/infdis/jix334
IGS-CBD-065	Cambodia	IGS	SAMN06175957	2011	10.1093/infdis/jix334
IGS-CBD-066	Cambodia	IGS	SAMN06175954	2011	10.1093/infdis/jix334
IGS-CBD-067	Cambodia	IGS	SAMN06175955	2011	10.1093/infdis/jix334
IGS-CBD-068	Cambodia	IGS	SAMN06175956	2011	10.1093/infdis/jix334
IGS-CBD-069	Cambodia	IGS	SAMN06175958	2011	10.1093/infdis/jix334
IGS-CBD-001	Cambodia	IGS	SAMN06175959	2011	10.1093/infdis/jix334
IGS-CBD-070	Cambodia	IGS	SAMN06175960	2011	10.1093/infdis/jix334
IGS-CBD-071	Cambodia	IGS	SAMN06175961	2011	10.1093/infdis/jix334
IGS-CBD-072	Cambodia	IGS	SAMN06175962	2011	10.1093/infdis/jix334
IGS-CBD-073	Cambodia	IGS	SAMN06175963	2011	10.1093/infdis/jix334
IGS-CBD-074	Cambodia	IGS	SAMN06175964	2011	10.1093/infdis/jix334
IGS-CBD-075	Cambodia	IGS	SAMN06175965	2011	10.1093/infdis/jix334
IGS-CBD-076	Cambodia	IGS	SAMN06175966	2011	10.1093/infdis/jix334
IGS-CBD-077	Cambodia	IGS	SAMN06175967	2011	10.1093/infdis/jix334
IGS-CBD-078	Cambodia	IGS	SAMN06175968	2011	10.1093/infdis/jix334
IGS-CBD-079	Cambodia	IGS	SAMN06175969	2011	10.1093/infdis/jix334
IGS-CBD-080	Cambodia	IGS	SAMN06175970	2011	10.1093/infdis/jix334
IGS-CBD-081	Cambodia	IGS	SAMN06175971	2011	10.1093/infdis/jix334
IGS-CBD-082	Cambodia	IGS	SAMN06175972	2011	10.1093/infdis/jix334
IGS-CBD-083	Cambodia	IGS	SAMN06175973	2011	10.1093/infdis/jix334
IGS-CBD-084	Cambodia	IGS	SAMN06175974	2011	10.1093/infdis/jix334
IGS-CBD-085	Cambodia	IGS	SAMN06175975	2011	10.1093/infdis/jix334
IGS-CBD-086	Cambodia	IGS	SAMN06175976	2011	10.1093/infdis/jix334
IGS-CBD-087	Cambodia	IGS	SAMN06175977	2011	10.1093/infdis/jix334
IGS-CBD-088	Cambodia	IGS	SAMN06175978	2011	10.1093/infdis/jix334
IGS-CBD-089	Cambodia	IGS	SAMN06175979	2011	10.1093/infdis/jix334
IGS-CBD-090	Cambodia	IGS	SAMN06175980	2011	10.1093/infdis/jix334
IGS-CBD-091	Cambodia	IGS	SAMN06175981	2011	10.1093/infdis/jix334
IGS-CBD-092	Cambodia	IGS	SAMN06175982	2011	10.1093/infdis/jix334
IGS-CBD-093	Cambodia	IGS	SAMN06175983	2011	10.1093/infdis/jix334
IGS-CBD-094	Cambodia	IGS	SAMN06175984	2011	10.1093/infdis/jix334
IGS-CBD-095	Cambodia	IGS	SAMN06175985	2011	10.1093/infdis/jix334
IGS-CBD-096	Cambodia	IGS	SAMN06175986	2011	10.1093/infdis/jix334
IGS-CBD-097	Cambodia	IGS	SAMN06175987	2011	10.1093/infdis/jix334
IGS-CBD-098	Cambodia	IGS	SAMN06175988	2011	10.1093/infdis/jix334
IGS-CBD-099	Cambodia	IGS	SAMN06175989	2011	10.1093/infdis/jix334
IGS-CBD-100	Cambodia	IGS	SAMN06175990	2011	10.1093/infdis/jix334
IGS-CBD-101	Cambodia	IGS	SAMN06175991	2011	10.1093/infdis/jix334
IGS-CBD-102	Cambodia	IGS	SAMN06175992	2011	10.1093/infdis/jix334
IGS-CBD-103	Cambodia	IGS	SAMN06175993	2011	10.1093/infdis/jix334
IGS-CBD-104	Cambodia	IGS	SAMN06175994	2011	10.1093/infdis/jix334
IGS-CBD-105	Cambodia	IGS	SAMN06175995	2011	10.1093/infdis/jix334
IGS-CBD-106	Cambodia	IGS	SAMN06175996	2011	10.1093/infdis/jix334
IGS-CBD-107	Cambodia	IGS	SAMN06175997	2011	10.1093/infdis/jix334
IGS-CBD-108	Cambodia	IGS	SAMN06175998	2011	10.1093/infdis/jix334
IGS-CBD-109	Cambodia	IGS	SAMN06175999	2011	10.1093/infdis/jix334
IGS-CBD-110	Cambodia	IGS	SAMN06176000	2011	10.1093/infdis/jix334
IGS-CBD-111	Cambodia	IGS	SAMN06176001	2011	10.1093/infdis/jix334
IGS-CBD-112	Cambodia	IGS	SAMN06176002	2011	10.1093/infdis/jix334
IGS-CBD-113	Cambodia	IGS	SAMN06176003	2011	10.1093/infdis/jix334
IGS-CBD-114	Cambodia	IGS	SAMN06176004	2011	10.1093/infdis/jix334
IGS-CBD-115	Cambodia	IGS	SAMN06176005	2011	10.1093/infdis/jix334
IGS-CBD-116	Cambodia	IGS	SAMN06176006	2011	10.1093/infdis/jix334
IGS-CBD-117	Cambodia	IGS	SAMN06176007	2011	10.1093/infdis/jix334
IGS-CBD-118	Cambodia	IGS	SAMN06176008	2011	10.1093/infdis/jix334
IGS-CBD-119	Cambodia	IGS	SAMN06176009	2011	10.1093/infdis/jix334
IGS-CBD-120	Cambodia	IGS	SAMN06176010	2011	10.1093/infdis/jix334
IGS-CBD-121	Cambodia	IGS	SAMN06176011	2011	10.1093/infdis/jix334
IGS-CBD-122	Cambodia	IGS	SAMN06176012	2011	10.1093/infdis/jix334
IGS-CBD-123	Cambodia	IGS	SAMN06176013	2011	10.1093/infdis/jix334
IGS-CBD-124	Cambodia	IGS	SAMN06176014	2011	10.1093/infdis/jix334
IGS-CBD-125	Cambodia	IGS	SAMN06176015	2011	10.1093/infdis/jix334
IGS-CBD-126	Cambodia	IGS	SAMN06176015	2011	10.1093/infdis/jix334
IGS-CBD-127	Cambodia	IGS	SAMN06176015	2011	10.1093/infdis/jix334
IGS-CBD-NF135.C10	Cambodia	IGS	SAMN06175888	1991	10.1186/s13073-019-0708-9
SAMEA2394614	Cameroon	SRA	SAMEA2394614	2013	10.7554/eLife.08714
SAMEA2394619	Cameroon	SRA	SAMEA2394619	2013	10.7554/eLife.08714
SAMEA2394620	Cameroon	SRA	SAMEA2394620	2013	10.7554/eLife.08714
SAMEA2394621	Cameroon	SRA	SAMEA2394621	2013	10.7554/eLife.08714
SAMEA2394622	Cameroon	SRA	SAMEA2394622	2013	10.7554/eLife.08714
SAMEA2394625	Cameroon	SRA	SAMEA2394625	2013	10.7554/eLife.08714
SAMEA2394626	Cameroon	SRA	SAMEA2394626	2013	10.7554/eLife.08714
SAMEA2394628	Cameroon	SRA	SAMEA2394628	2013	10.7554/eLife.08714
SAMEA2394630	Cameroon	SRA	SAMEA2394630	2013	10.7554/eLife.08714
SAMEA2394631	Cameroon	SRA	SAMEA2394631	2013	10.7554/eLife.08714
SAMEA2394638	Cameroon	SRA	SAMEA2394638	2013	10.7554/eLife.08714
SAMEA2394640	Cameroon	SRA	SAMEA2394640	2013	10.7554/eLife.08714
SAMEA2394643	Cameroon	SRA	SAMEA2394643	2013	10.7554/eLife.08714
SAMEA2394644	Cameroon	SRA	SAMEA2394644	2013	10.7554/eLife.08714
SAMEA2394646	Cameroon	SRA	SAMEA2394646	2013	10.7554/eLife.08714
SAMEA2394647	Cameroon	SRA	SAMEA2394647	2013	10.7554/eLife.08714
SAMEA2394648	Cameroon	SRA	SAMEA2394648	2013	10.7554/eLife.08714
SAMEA2394651	Cameroon	SRA	SAMEA2394651	2013	10.7554/eLife.08714
SAMEA2394655	Cameroon	SRA	SAMEA2394655	2013	10.7554/eLife.08714
SAMEA2394657	Cameroon	SRA	SAMEA2394657	2013	10.7554/eLife.08714
SAMEA2394659	Cameroon	SRA	SAMEA2394659	2013	10.7554/eLife.08714
SAMEA2394662	Cameroon	SRA	SAMEA2394662	2013	10.7554/eLife.08714
SAMEA2394663	Cameroon	SRA	SAMEA2394663	2013	10.7554/eLife.08714
SAMEA2394664	Cameroon	SRA	SAMEA2394664	2013	10.7554/eLife.08714
SAMEA2394665	Cameroon	SRA	SAMEA2394665	2013	10.7554/eLife.08714
SAMEA2394666	Cameroon	SRA	SAMEA2394666	2013	10.7554/eLife.08714
SAMEA2394668	Cameroon	SRA	SAMEA2394668	2013	10.7554/eLife.08714
SAMEA2394669	Cameroon	SRA	SAMEA2394669	2013	10.7554/eLife.08714
SAMEA2394672	Cameroon	SRA	SAMEA2394672	2013	10.7554/eLife.08714
SAMEA2394675	Cameroon	SRA	SAMEA2394675	2013	10.7554/eLife.08714
SAMEA2394676	Cameroon	SRA	SAMEA2394676	2013	10.7554/eLife.08714
SAMEA2394680	Cameroon	SRA	SAMEA2394680	2013	10.7554/eLife.08714
SAMEA2394682	Cameroon	SRA	SAMEA2394682	2013	10.7554/eLife.08714
SAMEA2394683	Cameroon	SRA	SAMEA2394683	2013	10.7554/eLife.08714
SAMEA2394687	Cameroon	SRA	SAMEA2394687	2013	10.7554/eLife.08714
SAMEA2394688	Cameroon	SRA	SAMEA2394688	2013	10.7554/eLife.08714
SAMEA2394693	Cameroon	SRA	SAMEA2394693	2013	10.7554/eLife.08714
SAMEA2394695	Cameroon	SRA	SAMEA2394695	2013	10.7554/eLife.08714
SAMEA2394697	Cameroon	SRA	SAMEA2394697	2013	10.7554/eLife.08714
SAMEA2394699	Cameroon	SRA	SAMEA2394699	2013	10.7554/eLife.08714
SAMEA2394701	Cameroon	SRA	SAMEA2394701	2013	10.7554/eLife.08714
SAMEA2394706	Cameroon	SRA	SAMEA2394706	2013	10.7554/eLife.08714
SAMEA2394707	Cameroon	SRA	SAMEA2394707	2013	10.7554/eLife.08714
SAMEA2394711	Cameroon	SRA	SAMEA2394711	2013	10.7554/eLife.08714
SAMEA2394717	Cameroon	SRA	SAMEA2394717	2013	10.7554/eLife.08714
SAMEA2394720	Cameroon	SRA	SAMEA2394720	2013	10.7554/eLife.08714
SAMEA2394721	Cameroon	SRA	SAMEA2394721	2013	10.7554/eLife.08714
SAMEA2394722	Cameroon	SRA	SAMEA2394722	2013	10.7554/eLife.08714
SAMEA2394729	Cameroon	SRA	SAMEA2394729	2013	10.7554/eLife.08714
SAMEA2394730	Cameroon	SRA	SAMEA2394730	2013	10.7554/eLife.08714
SAMEA2394734	Cameroon	SRA	SAMEA2394734	2013	10.7554/eLife.08714
SAMEA2394736	Cameroon	SRA	SAMEA2394736	2013	10.7554/eLife.08714
SAMEA2394737	Cameroon	SRA	SAMEA2394737	2013	10.7554/eLife.08714
SAMEA2394738	Cameroon	SRA	SAMEA2394738	2013	10.7554/eLife.08714
SAMEA2394740	Cameroon	SRA	SAMEA2394740	2013	10.7554/eLife.08714
SAMEA2394741	Cameroon	SRA	SAMEA2394741	2013	10.7554/eLife.08714
SAMEA2394742	Cameroon	SRA	SAMEA2394742	2013	10.7554/eLife.08714
SAMEA2394745	Cameroon	SRA	SAMEA2394745	2013	10.7554/eLife.08714
SAMEA2394746	Cameroon	SRA	SAMEA2394746	2013	10.7554/eLife.08714
SAMEA2394748	Cameroon	SRA	SAMEA2394748	2013	10.7554/eLife.08714
SAMEA2394750	Cameroon	SRA	SAMEA2394750	2013	10.7554/eLife.08714
SAMEA2394751	Cameroon	SRA	SAMEA2394751	2013	10.7554/eLife.08714
SAMEA2394752	Cameroon	SRA	SAMEA2394752	2013	10.7554/eLife.08714
SAMEA2394754	Cameroon	SRA	SAMEA2394754	2013	10.7554/eLife.08714
SAMEA2394755	Cameroon	SRA	SAMEA2394755	2013	10.7554/eLife.08714
SAMEA2394757	Cameroon	SRA	SAMEA2394757	2013	10.7554/eLife.08714
SAMEA2394758	Cameroon	SRA	SAMEA2394758	2013	10.7554/eLife.08714
SAMEA2394759	Cameroon	SRA	SAMEA2394759	2013	10.7554/eLife.08714
SAMEA2394760	Cameroon	SRA	SAMEA2394760	2013	10.7554/eLife.08714
SAMEA2394763	Cameroon	SRA	SAMEA2394763	2013	10.7554/eLife.08714
SAMEA2394765	Cameroon	SRA	SAMEA2394765	2013	10.7554/eLife.08714
SAMEA2394766	Cameroon	SRA	SAMEA2394766	2013	10.7554/eLife.08714
SAMEA2394767	Cameroon	SRA	SAMEA2394767	2013	10.7554/eLife.08714
SAMEA2394770	Cameroon	SRA	SAMEA2394770	2013	10.7554/eLife.08714
SAMEA2394771	Cameroon	SRA	SAMEA2394771	2013	10.7554/eLife.08714
SAMEA2394772	Cameroon	SRA	SAMEA2394772	2013	10.7554/eLife.08714
SAMEA2394773	Cameroon	SRA	SAMEA2394773	2013	10.7554/eLife.08714
SAMEA2394776	Cameroon	SRA	SAMEA2394776	2013	10.7554/eLife.08714
SAMEA2394777	Cameroon	SRA	SAMEA2394777	2013	10.7554/eLife.08714
SAMEA2394779	Cameroon	SRA	SAMEA2394779	2013	10.7554/eLife.08714
SAMEA2394781	Cameroon	SRA	SAMEA2394781	2013	10.7554/eLife.08714
SAMEA2394782	Cameroon	SRA	SAMEA2394782	2013	10.7554/eLife.08714
SAMEA2394792	Cameroon	SRA	SAMEA2394792	2013	10.7554/eLife.08714
SAMEA2394793	Cameroon	SRA	SAMEA2394793	2013	10.7554/eLife.08714
SAMEA2394796	Cameroon	SRA	SAMEA2394796	2013	10.7554/eLife.08714
SAMEA2394798	Cameroon	SRA	SAMEA2394798	2013	10.7554/eLife.08714
SAMEA2394799	Cameroon	SRA	SAMEA2394799	2013	10.7554/eLife.08714
SAMEA2394802	Cameroon	SRA	SAMEA2394802	2013	10.7554/eLife.08714
SAMEA2394803	Cameroon	SRA	SAMEA2394803	2013	10.7554/eLife.08714
SAMEA2394804	Cameroon	SRA	SAMEA2394804	2013	10.7554/eLife.08714
SAMEA2394810	Cameroon	SRA	SAMEA2394810	2013	10.7554/eLife.08714
SAMEA2394811	Cameroon	SRA	SAMEA2394811	2013	10.7554/eLife.08714
SAMEA2394814	Cameroon	SRA	SAMEA2394814	2013	10.7554/eLife.08714
SAMEA2394815	Cameroon	SRA	SAMEA2394815	2013	10.7554/eLife.08714
SAMEA2394816	Cameroon	SRA	SAMEA2394816	2013	10.7554/eLife.08714
SAMEA2394818	Cameroon	SRA	SAMEA2394818	2013	10.7554/eLife.08714
SAMEA2394819	Cameroon	SRA	SAMEA2394819	2013	10.7554/eLife.08714
SAMEA2394820	Cameroon	SRA	SAMEA2394820	2013	10.7554/eLife.08714
SAMEA2394821	Cameroon	SRA	SAMEA2394821	2013	10.7554/eLife.08714
SAMEA2394822	Cameroon	SRA	SAMEA2394822	2013	10.7554/eLife.08714
SAMEA2394823	Cameroon	SRA	SAMEA2394823	2013	10.7554/eLife.08714
SAMEA2394824	Cameroon	SRA	SAMEA2394824	2013	10.7554/eLife.08714
SAMEA2394825	Cameroon	SRA	SAMEA2394825	2013	10.7554/eLife.08714
SAMEA2394826	Cameroon	SRA	SAMEA2394826	2013	10.7554/eLife.08714
SAMEA2394827	Cameroon	SRA	SAMEA2394827	2013	10.7554/eLife.08714
SAMEA2394828	Cameroon	SRA	SAMEA2394828	2013	10.7554/eLife.08714
SAMEA2394829	Cameroon	SRA	SAMEA2394829	2013	10.7554/eLife.08714
SAMEA2394832	Cameroon	SRA	SAMEA2394832	2013	10.7554/eLife.08714
SAMEA2394833	Cameroon	SRA	SAMEA2394833	2013	10.7554/eLife.08714
SAMEA2394834	Cameroon	SRA	SAMEA2394834	2013	10.7554/eLife.08714
SAMEA2394835	Cameroon	SRA	SAMEA2394835	2013	10.7554/eLife.08714
SAMEA2394836	Cameroon	SRA	SAMEA2394836	2013	10.7554/eLife.08714
SAMEA2394837	Cameroon	SRA	SAMEA2394837	2013	10.7554/eLife.08714
SAMEA2394838	Cameroon	SRA	SAMEA2394838	2013	10.7554/eLife.08714
SAMEA2394839	Cameroon	SRA	SAMEA2394839	2013	10.7554/eLife.08714
SAMEA2394842	Cameroon	SRA	SAMEA2394842	2013	10.7554/eLife.08714
SAMEA2394844	Cameroon	SRA	SAMEA2394844	2013	10.7554/eLife.08714
SAMEA2394845	Cameroon	SRA	SAMEA2394845	2013	10.7554/eLife.08714
SAMEA2394849	Cameroon	SRA	SAMEA2394849	2013	10.7554/eLife.08714
SAMEA2394851	Cameroon	SRA	SAMEA2394851	2013	10.7554/eLife.08714
SAMEA2394853	Cameroon	SRA	SAMEA2394853	2013	10.7554/eLife.08714
SAMEA2394854	Cameroon	SRA	SAMEA2394854	2013	10.7554/eLife.08714
PW0001_C	Colombia	SRA	ERS032163	2011	10.7554/eLife.08714
PW0002_C	Colombia	SRA	ERS032040	2011	10.7554/eLife.08714
PW0003_C	Colombia	SRA	ERS032162	2011	10.7554/eLife.08714
PW0004_C	Colombia	SRA	ERS032161	2011	10.7554/eLife.08714
PW0005_C	Colombia	SRA	ERS032164	2011	10.7554/eLife.08714
PW0006_C	Colombia	SRA	ERS032165	2011	10.7554/eLife.08714
PW0007_C	Colombia	SRA	ERS032157	2011	10.7554/eLife.08714
PW0008_C	Colombia	SRA	ERS032013	2011	10.7554/eLife.08714
PW0009_C	Colombia	SRA	ERS032059	2011	10.7554/eLife.08714
PW0010_CW	Colombia	SRA	ERS032646	2011	10.7554/eLife.08714
PW0012_C	Colombia	SRA	ERS032159	2011	10.7554/eLife.08714
PW0013_C	Colombia	SRA	ERS032166	2011	10.7554/eLife.08714
PW0014_C	Colombia	SRA	ERS032168	2011	10.7554/eLife.08714
PW0015_C	Colombia	SRA	ERS032167	2011	10.7554/eLife.08714
PW0016_C	Colombia	SRA	ERS032061	2011	10.7554/eLife.08714
PW0017_C	Colombia	SRA	ERS032158	2011	10.7554/eLife.08714
SAMEA2187861	Democratic Republic of Congo	SRA	SAMEA2187861	2013	10.7554/eLife.08714
SAMEA2187862	Democratic Republic of Congo	SRA	SAMEA2187862	2013	10.7554/eLife.08714
SAMEA2187863	Democratic Republic of Congo	SRA	SAMEA2187863	2013	10.7554/eLife.08714
SAMEA2187865	Democratic Republic of Congo	SRA	SAMEA2187865	2013	10.7554/eLife.08714
SAMEA2187866	Democratic Republic of Congo	SRA	SAMEA2187866	2013	10.7554/eLife.08714
SAMEA2187869	Democratic Republic of Congo	SRA	SAMEA2187869	2013	10.7554/eLife.08714
SAMEA2187870	Democratic Republic of Congo	SRA	SAMEA2187870	2013	10.7554/eLife.08714
SAMEA2187871	Democratic Republic of Congo	SRA	SAMEA2187871	2013	10.7554/eLife.08714
SAMEA2187872	Democratic Republic of Congo	SRA	SAMEA2187872	2013	10.7554/eLife.08714
SAMEA2187873	Democratic Republic of Congo	SRA	SAMEA2187873	2013	10.7554/eLife.08714
SAMEA2187874	Democratic Republic of Congo	SRA	SAMEA2187874	2013	10.7554/eLife.08714
SAMEA2187877	Democratic Republic of Congo	SRA	SAMEA2187877	2013	10.7554/eLife.08714
SAMEA2187878	Democratic Republic of Congo	SRA	SAMEA2187878	2013	10.7554/eLife.08714
SAMEA2187879	Democratic Republic of Congo	SRA	SAMEA2187879	2013	10.7554/eLife.08714
SAMEA2187880	Democratic Republic of Congo	SRA	SAMEA2187880	2013	10.7554/eLife.08714
SAMEA2187881	Democratic Republic of Congo	SRA	SAMEA2187881	2013	10.7554/eLife.08714
SAMEA2187882	Democratic Republic of Congo	SRA	SAMEA2187882	2013	10.7554/eLife.08714
SAMEA2187884	Democratic Republic of Congo	SRA	SAMEA2187884	2013	10.7554/eLife.08714
SAMEA2187885	Democratic Republic of Congo	SRA	SAMEA2187885	2013	10.7554/eLife.08714
SAMEA2187886	Democratic Republic of Congo	SRA	SAMEA2187886	2013	10.7554/eLife.08714
SAMEA2187887	Democratic Republic of Congo	SRA	SAMEA2187887	2013	10.7554/eLife.08714
SAMEA2187890	Democratic Republic of Congo	SRA	SAMEA2187890	2013	10.7554/eLife.08714
SAMEA2187892	Democratic Republic of Congo	SRA	SAMEA2187892	2013	10.7554/eLife.08714
SAMEA2187893	Democratic Republic of Congo	SRA	SAMEA2187893	2013	10.7554/eLife.08714
SAMEA2187894	Democratic Republic of Congo	SRA	SAMEA2187894	2013	10.7554/eLife.08714
SAMEA2187895	Democratic Republic of Congo	SRA	SAMEA2187895	2013	10.7554/eLife.08714
SAMEA2187896	Democratic Republic of Congo	SRA	SAMEA2187896	2013	10.7554/eLife.08714
SAMEA2187897	Democratic Republic of Congo	SRA	SAMEA2187897	2013	10.7554/eLife.08714
SAMEA2187898	Democratic Republic of Congo	SRA	SAMEA2187898	2013	10.7554/eLife.08714
SAMEA2187900	Democratic Republic of Congo	SRA	SAMEA2187900	2013	10.7554/eLife.08714
SAMEA2187901	Democratic Republic of Congo	SRA	SAMEA2187901	2013	10.7554/eLife.08714
SAMEA2187902	Democratic Republic of Congo	SRA	SAMEA2187902	2013	10.7554/eLife.08714
SAMEA2187904	Democratic Republic of Congo	SRA	SAMEA2187904	2013	10.7554/eLife.08714
SAMEA2187905	Democratic Republic of Congo	SRA	SAMEA2187905	2013	10.7554/eLife.08714
SAMEA2187906	Democratic Republic of Congo	SRA	SAMEA2187906	2013	10.7554/eLife.08714
SAMEA2187908	Democratic Republic of Congo	SRA	SAMEA2187908	2013	10.7554/eLife.08714
SAMEA2187909	Democratic Republic of Congo	SRA	SAMEA2187909	2013	10.7554/eLife.08714
SAMEA2187910	Democratic Republic of Congo	SRA	SAMEA2187910	2013	10.7554/eLife.08714
SAMEA2187912	Democratic Republic of Congo	SRA	SAMEA2187912	2013	10.7554/eLife.08714
SAMEA2187913	Democratic Republic of Congo	SRA	SAMEA2187913	2013	10.7554/eLife.08714
SAMEA2187914	Democratic Republic of Congo	SRA	SAMEA2187914	2013	10.7554/eLife.08714
SAMEA2187916	Democratic Republic of Congo	SRA	SAMEA2187916	2013	10.7554/eLife.08714
SAMEA2187917	Democratic Republic of Congo	SRA	SAMEA2187917	2013	10.7554/eLife.08714
SAMEA2187918	Democratic Republic of Congo	SRA	SAMEA2187918	2013	10.7554/eLife.08714
SAMEA2187920	Democratic Republic of Congo	SRA	SAMEA2187920	2013	10.7554/eLife.08714
SAMEA2187921	Democratic Republic of Congo	SRA	SAMEA2187921	2013	10.7554/eLife.08714
SAMEA2187922	Democratic Republic of Congo	SRA	SAMEA2187922	2013	10.7554/eLife.08714
SAMEA2187924	Democratic Republic of Congo	SRA	SAMEA2187924	2013	10.7554/eLife.08714
SAMEA2187926	Democratic Republic of Congo	SRA	SAMEA2187926	2013	10.7554/eLife.08714
SAMEA2187928	Democratic Republic of Congo	SRA	SAMEA2187928	2013	10.7554/eLife.08714
SAMEA2187929	Democratic Republic of Congo	SRA	SAMEA2187929	2013	10.7554/eLife.08714
SAMEA2187930	Democratic Republic of Congo	SRA	SAMEA2187930	2013	10.7554/eLife.08714
SAMEA2187932	Democratic Republic of Congo	SRA	SAMEA2187932	2013	10.7554/eLife.08714
SAMEA2187933	Democratic Republic of Congo	SRA	SAMEA2187933	2013	10.7554/eLife.08714
SAMEA2187934	Democratic Republic of Congo	SRA	SAMEA2187934	2013	10.7554/eLife.08714
SAMEA2187936	Democratic Republic of Congo	SRA	SAMEA2187936	2013	10.7554/eLife.08714
SAMEA2187937	Democratic Republic of Congo	SRA	SAMEA2187937	2013	10.7554/eLife.08714
SAMEA2187938	Democratic Republic of Congo	SRA	SAMEA2187938	2013	10.7554/eLife.08714
SAMEA2187940	Democratic Republic of Congo	SRA	SAMEA2187940	2013	10.7554/eLife.08714
SAMEA2187941	Democratic Republic of Congo	SRA	SAMEA2187941	2013	10.7554/eLife.08714
SAMEA2187942	Democratic Republic of Congo	SRA	SAMEA2187942	2013	10.7554/eLife.08714
SAMEA2187943	Democratic Republic of Congo	SRA	SAMEA2187943	2013	10.7554/eLife.08714
SAMEA2187944	Democratic Republic of Congo	SRA	SAMEA2187944	2013	10.7554/eLife.08714
SAMEA2187945	Democratic Republic of Congo	SRA	SAMEA2187945	2013	10.7554/eLife.08714
SAMEA2187946	Democratic Republic of Congo	SRA	SAMEA2187946	2013	10.7554/eLife.08714
SAMEA2187948	Democratic Republic of Congo	SRA	SAMEA2187948	2013	10.7554/eLife.08714
SAMEA2187949	Democratic Republic of Congo	SRA	SAMEA2187949	2013	10.7554/eLife.08714
SAMEA2187950	Democratic Republic of Congo	SRA	SAMEA2187950	2013	10.7554/eLife.08714
SAMEA2187951	Democratic Republic of Congo	SRA	SAMEA2187951	2013	10.7554/eLife.08714
SAMEA2187952	Democratic Republic of Congo	SRA	SAMEA2187952	2013	10.7554/eLife.08714
SAMEA2187953	Democratic Republic of Congo	SRA	SAMEA2187953	2013	10.7554/eLife.08714
SAMEA2187954	Democratic Republic of Congo	SRA	SAMEA2187954	2013	10.7554/eLife.08714
SAMEA2187955	Democratic Republic of Congo	SRA	SAMEA2187955	2013	10.7554/eLife.08714
SAMEA2187956	Democratic Republic of Congo	SRA	SAMEA2187956	2013	10.7554/eLife.08714
SAMEA2187957	Democratic Republic of Congo	SRA	SAMEA2187957	2013	10.7554/eLife.08714
SAMEA2187958	Democratic Republic of Congo	SRA	SAMEA2187958	2013	10.7554/eLife.08714
SAMEA2187962	Democratic Republic of Congo	SRA	SAMEA2187962	2013	10.7554/eLife.08714
SAMEA2187963	Democratic Republic of Congo	SRA	SAMEA2187963	2013	10.7554/eLife.08714
SAMEA2187964	Democratic Republic of Congo	SRA	SAMEA2187964	2013	10.7554/eLife.08714
SAMEA2187965	Democratic Republic of Congo	SRA	SAMEA2187965	2013	10.7554/eLife.08714
SAMEA2187969	Democratic Republic of Congo	SRA	SAMEA2187969	2013	10.7554/eLife.08714
SAMEA2187970	Democratic Republic of Congo	SRA	SAMEA2187970	2013	10.7554/eLife.08714
SAMEA2187971	Democratic Republic of Congo	SRA	SAMEA2187971	2013	10.7554/eLife.08714
SAMEA2187976	Democratic Republic of Congo	SRA	SAMEA2187976	2013	10.7554/eLife.08714
SAMEA2187977	Democratic Republic of Congo	SRA	SAMEA2187977	2013	10.7554/eLife.08714
SAMEA2187978	Democratic Republic of Congo	SRA	SAMEA2187978	2013	10.7554/eLife.08714
SAMEA2187983	Democratic Republic of Congo	SRA	SAMEA2187983	2013	10.7554/eLife.08714
SAMEA2187984	Democratic Republic of Congo	SRA	SAMEA2187984	2013	10.7554/eLife.08714
SAMEA2187985	Democratic Republic of Congo	SRA	SAMEA2187985	2013	10.7554/eLife.08714
SAMEA2187991	Democratic Republic of Congo	SRA	SAMEA2187991	2013	10.7554/eLife.08714
SAMEA2187992	Democratic Republic of Congo	SRA	SAMEA2187992	2013	10.7554/eLife.08714
SAMEA2187997	Democratic Republic of Congo	SRA	SAMEA2187997	2013	10.7554/eLife.08714
SAMEA2187998	Democratic Republic of Congo	SRA	SAMEA2187998	2013	10.7554/eLife.08714
SAMEA2187999	Democratic Republic of Congo	SRA	SAMEA2187999	2013	10.7554/eLife.08714
SAMEA2188004	Democratic Republic of Congo	SRA	SAMEA2188004	2013	10.7554/eLife.08714
SAMEA2188005	Democratic Republic of Congo	SRA	SAMEA2188005	2013	10.7554/eLife.08714
SAMEA2188006	Democratic Republic of Congo	SRA	SAMEA2188006	2013	10.7554/eLife.08714
SAMEA2188010	Democratic Republic of Congo	SRA	SAMEA2188010	2013	10.7554/eLife.08714
SAMEA2188012	Democratic Republic of Congo	SRA	SAMEA2188012	2013	10.7554/eLife.08714
SAMEA2188017	Democratic Republic of Congo	SRA	SAMEA2188017	2013	10.7554/eLife.08714
SAMEA2188018	Democratic Republic of Congo	SRA	SAMEA2188018	2013	10.7554/eLife.08714
SAMEA2188022	Democratic Republic of Congo	SRA	SAMEA2188022	2013	10.7554/eLife.08714
SAMEA2188023	Democratic Republic of Congo	SRA	SAMEA2188023	2013	10.7554/eLife.08714
SAMEA2188024	Democratic Republic of Congo	SRA	SAMEA2188024	2013	10.7554/eLife.08714
SAMEA2188028	Democratic Republic of Congo	SRA	SAMEA2188028	2013	10.7554/eLife.08714
SAMEA2188029	Democratic Republic of Congo	SRA	SAMEA2188029	2013	10.7554/eLife.08714
SAMEA2188030	Democratic Republic of Congo	SRA	SAMEA2188030	2013	10.7554/eLife.08714
SAMN02953707	El Salvador	SRA	SAMN02953707	2007	BioProject: PRJNA20849
M197_D48	French Guiana	SRA	SRR2098951;SRR2104409	2009-2013	10.1073/pnas.1507142112
M207_D44	French Guiana	SRA	SRR2099522;SRR2104430	2009-2013	10.1073/pnas.1507142112
M250_D32	French Guiana	SRA	SRR2097567;SRR2102960	2009-2013	10.1073/pnas.1507142112
M251_D32	French Guiana	SRA	SRR2099776;SRR2104410	2009-2013	10.1073/pnas.1507142112
M276_D17	French Guiana	SRA	SRR2099529;SRR2103608	2009-2013	10.1073/pnas.1507142112
M281_D24	French Guiana	SRA	SRR2098613;SRR2103413	2009-2013	10.1073/pnas.1507142112
N014_D109	French Guiana	SRA	SRR2099479;SRR2099557	2009-2013	10.1073/pnas.1507142112
N057_D36	French Guiana	SRA	SRR2099471;SRR2099473	2009-2013	10.1073/pnas.1507142112
N058_D36	French Guiana	SRA	SRR2098911;SRR2104411	2009-2013	10.1073/pnas.1507142112
N137J24_D58	French Guiana	SRA	SRR2102025;SRR2104404	2009-2013	10.1073/pnas.1507142112
N171_D76	French Guiana	SRA	SRR2099719;SRR2104420	2009-2013	10.1073/pnas.1507142112
N277_D28	French Guiana	SRA	SRR2098662;SRR2103415	2009-2013	10.1073/pnas.1507142112
P080_D66	French Guiana	SRA	SRR2099480;SRR2104414	2009-2013	10.1073/pnas.1507142112
P154_D31	French Guiana	SRA	SRR2099884;SRR2104415	2009-2013	10.1073/pnas.1507142112
P161_D33	French Guiana	SRA	SRR2099889;SRR2104431	2009-2013	10.1073/pnas.1507142112
P178_D30	French Guiana	SRA	SRR2099307;SRR2106468	2009-2013	10.1073/pnas.1507142112
P215_D36	French Guiana	SRA	SRR2099484;SRR2104434	2009-2013	10.1073/pnas.1507142112
P219_D61	French Guiana	SRA	SRR2101832;SRR2104438	2009-2013	10.1073/pnas.1507142112
P224_D35	French Guiana	SRA	SRR2098781;SRR2106485	2009-2013	10.1073/pnas.1507142112
P227_D30	French Guiana	SRA	SRR2098349;SRR2103286	2009-2013	10.1073/pnas.1507142112
P234_D27	French Guiana	SRA	SRR2098915;SRR2104427	2009-2013	10.1073/pnas.1507142112
P236_D30	French Guiana	SRA	SRR2099481;SRR2104423	2009-2013	10.1073/pnas.1507142112
P301_D73	French Guiana	SRA	SRR2099549;SRR2104433	2009-2013	10.1073/pnas.1507142112
P332_D13	French Guiana	SRA	SRR2099563;SRR2106507	2009-2013	10.1073/pnas.1507142112
P347_D10	French Guiana	SRA	SRR2099550;SRR2104424	2009-2013	10.1073/pnas.1507142112
P374_D69	French Guiana	SRA	SRR2099309;SRR2106474	2009-2013	10.1073/pnas.1507142112
P379_D77	French Guiana	SRA	SRR2098005;SRR2104439	2009-2013	10.1073/pnas.1507142112
Q028_D77	French Guiana	SRA	SRR2098570;SRR2103460	2009-2013	10.1073/pnas.1507142112
Q029_D117	French Guiana	SRA	SRR2098950;SRR2103639	2009-2013	10.1073/pnas.1507142112
Q038_D110	French Guiana	SRA	SRR2098782;SRR2103105	2009-2013	10.1073/pnas.1507142112
Q073_D40	French Guiana	SRA	SRR2098006;SRR2106486	2009-2013	10.1073/pnas.1507142112
Q112_D90	French Guiana	SRA	SRR2098351;SRR2103599	2009-2013	10.1073/pnas.1507142112
Q159_D24	French Guiana	SRA	SRR2101833;SRR2104437	2009-2013	10.1073/pnas.1507142112
Q206_D11	French Guiana	SRA	SRR2099476;SRR2106487	2009-2013	10.1073/pnas.1507142112
IGS-2016-NF166	Guinea	IGS	SAMN06175826	2010	10.1186/s13073-019-0708-9
PA0134-C	Guinea	SRA	ERS041972	2011	10.7554/eLife.08714
PA0135-C	Guinea	SRA	ERS157461	2011	10.7554/eLife.08714
PA0136-C	Guinea	SRA	ERS157451	2011	10.7554/eLife.08714
PA0137-C	Guinea	SRA	ERS042009	2011	10.7554/eLife.08714
PA0138-C	Guinea	SRA	ERS041976	2011	10.7554/eLife.08714
PA0140-C	Guinea	SRA	ERS041990	2011	10.7554/eLife.08714
PA0142-C	Guinea	SRA	ERS042076	2011	10.7554/eLife.08714
PA0144-C	Guinea	SRA	ERS042041	2011	10.7554/eLife.08714
PA0145-C	Guinea	SRA	ERS041974	2011	10.7554/eLife.08714
PA0146-C	Guinea	SRA	ERS041979	2011	10.7554/eLife.08714
PA0147-C	Guinea	SRA	ERS042039	2011	10.7554/eLife.08714
PA0148-C	Guinea	SRA	ERS042054	2011	10.7554/eLife.08714
PA0149-C	Guinea	SRA	ERS042067	2011	10.7554/eLife.08714
PA0150-C	Guinea	SRA	ERS042081	2011	10.7554/eLife.08714
PA0151-C	Guinea	SRA	ERS042004	2011	10.7554/eLife.08714
PA0152-C	Guinea	SRA	ERS042063	2011	10.7554/eLife.08714
PA0153-C	Guinea	SRA	ERS042074	2011	10.7554/eLife.08714
PA0154-C	Guinea	SRA	ERS041971	2011	10.7554/eLife.08714
PA0155-C	Guinea	SRA	ERS042000	2011	10.7554/eLife.08714
PA0156-C	Guinea	SRA	ERS042005	2011	10.7554/eLife.08714
PA0157-C	Guinea	SRA	ERS041975	2011	10.7554/eLife.08714
PA0158-C	Guinea	SRA	ERS042033	2011	10.7554/eLife.08714
PA0159-C	Guinea	SRA	ERS042083	2011	10.7554/eLife.08714
PA0160-C	Guinea	SRA	ERS042087	2011	10.7554/eLife.08714
PA0161-C	Guinea	SRA	ERS041970	2011	10.7554/eLife.08714
PA0162-C	Guinea	SRA	ERS157469	2011	10.7554/eLife.08714
PA0163-C	Guinea	SRA	ERS042065	2011	10.7554/eLife.08714
PA0164-C	Guinea	SRA	ERS042030	2011	10.7554/eLife.08714
PA0165-C	Guinea	SRA	ERS042079	2011	10.7554/eLife.08714
PA0167-C	Guinea	SRA	ERS042108	2011	10.7554/eLife.08714
PA0168-C	Guinea	SRA	ERS042038	2011	10.7554/eLife.08714
PA0169-C	Guinea	SRA	ERS042040	2011	10.7554/eLife.08714
PA0171-C	Guinea	SRA	ERS042001	2011	10.7554/eLife.08714
PA0172-C	Guinea	SRA	ERS041968	2011	10.7554/eLife.08714
PA0173-C	Guinea	SRA	ERS042077	2011	10.7554/eLife.08714
PA0175-C	Guinea	SRA	ERS157504	2011	10.7554/eLife.08714
PA0176-C	Guinea	SRA	ERS042031	2011	10.7554/eLife.08714
PA0177-C	Guinea	SRA	ERS042085	2011	10.7554/eLife.08714
PA0178-C	Guinea	SRA	ERS042090	2011	10.7554/eLife.08714
PA0179-C	Guinea	SRA	ERS042089	2011	10.7554/eLife.08714
PA0180-C	Guinea	SRA	ERS041983	2011	10.7554/eLife.08714
PA0181-C	Guinea	SRA	ERS042103	2011	10.7554/eLife.08714
PA0182-C	Guinea	SRA	ERS042073	2011	10.7554/eLife.08714
PA0183-C	Guinea	SRA	ERS042062	2011	10.7554/eLife.08714
PA0184-C	Guinea	SRA	ERS042010	2011	10.7554/eLife.08714
PA0185-C	Guinea	SRA	ERS042046	2011	10.7554/eLife.08714
PA0186-C	Guinea	SRA	ERS042050	2011	10.7554/eLife.08714
PA0187-C	Guinea	SRA	ERS042104	2011	10.7554/eLife.08714
PA0188-C	Guinea	SRA	ERS042029	2011	10.7554/eLife.08714
PA0189-C	Guinea	SRA	ERS042112	2011	10.7554/eLife.08714
PA0190-C	Guinea	SRA	ERS041981	2011	10.7554/eLife.08714
PA0191-C	Guinea	SRA	ERS042109	2011	10.7554/eLife.08714
PA0192-C	Guinea	SRA	ERS042094	2011	10.7554/eLife.08714
PA0193-C	Guinea	SRA	ERS042055	2011	10.7554/eLife.08714
PA0195-C	Guinea	SRA	ERS042034	2011	10.7554/eLife.08714
PA0196-C	Guinea	SRA	ERS042051	2011	10.7554/eLife.08714
PA0197-C	Guinea	SRA	ERS042032	2011	10.7554/eLife.08714
PA0198-C	Guinea	SRA	ERS041987	2011	10.7554/eLife.08714
PA0199-C	Guinea	SRA	ERS042086	2011	10.7554/eLife.08714
PA0200-C	Guinea	SRA	ERS042097	2011	10.7554/eLife.08714
PA0201-C	Guinea	SRA	ERS041986	2011	10.7554/eLife.08714
PA0202-C	Guinea	SRA	ERS042057	2011	10.7554/eLife.08714
PA0203-C	Guinea	SRA	ERS041988	2011	10.7554/eLife.08714
PA0204-C	Guinea	SRA	ERS042042	2011	10.7554/eLife.08714
PA0205-C	Guinea	SRA	ERS042105	2011	10.7554/eLife.08714
PA0206-C	Guinea	SRA	ERS042056	2011	10.7554/eLife.08714
PA0207-C	Guinea	SRA	ERS042098	2011	10.7554/eLife.08714
PA0208-C	Guinea	SRA	ERS042088	2011	10.7554/eLife.08714
PA0209-C	Guinea	SRA	ERS042099	2011	10.7554/eLife.08714
PA0210-C	Guinea	SRA	ERS042111	2011	10.7554/eLife.08714
PA0211-C	Guinea	SRA	ERS042110	2011	10.7554/eLife.08714
PA0212-C	Guinea	SRA	ERS042113	2011	10.7554/eLife.08714
PA0213-C	Guinea	SRA	ERS042091	2011	10.7554/eLife.08714
PA0214-C	Guinea	SRA	ERS042002	2011	10.7554/eLife.08714
PA0215-C	Guinea	SRA	ERS042069	2011	10.7554/eLife.08714
PA0216-C	Guinea	SRA	ERS042102	2011	10.7554/eLife.08714
PA0217-C	Guinea	SRA	ERS042070	2011	10.7554/eLife.08714
PA0218-C	Guinea	SRA	ERS042027	2011	10.7554/eLife.08714
PA0219-C	Guinea	SRA	ERS042048	2011	10.7554/eLife.08714
PA0220-C	Guinea	SRA	ERS041999	2011	10.7554/eLife.08714
PA0221-C	Guinea	SRA	ERS042071	2011	10.7554/eLife.08714
PA0222-C	Guinea	SRA	ERS041992	2011	10.7554/eLife.08714
PA0223-C	Guinea	SRA	ERS042006	2011	10.7554/eLife.08714
PA0224-C	Guinea	SRA	ERS042049	2011	10.7554/eLife.08714
PA0225-C	Guinea	SRA	ERS042045	2011	10.7554/eLife.08714
PA0226-C	Guinea	SRA	ERS042035	2011	10.7554/eLife.08714
PA0227-C	Guinea	SRA	ERS042075	2011	10.7554/eLife.08714
PA0228-C	Guinea	SRA	ERS041997	2011	10.7554/eLife.08714
PA0229-C	Guinea	SRA	ERS042093	2011	10.7554/eLife.08714
PA0230-C	Guinea	SRA	ERS042107	2011	10.7554/eLife.08714
PA0231-C	Guinea	SRA	ERS041991	2011	10.7554/eLife.08714
PA0232-C	Guinea	SRA	ERS042028	2011	10.7554/eLife.08714
PA0233-C	Guinea	SRA	ERS041994	2011	10.7554/eLife.08714
PA0234-C	Guinea	SRA	ERS042106	2011	10.7554/eLife.08714
PA0237-C	Guinea	SRA	ERS042100	2011	10.7554/eLife.08714
PA0239-C	Guinea	SRA	ERS041993	2011	10.7554/eLife.08714
PA0240-C	Guinea	SRA	ERS041995	2011	10.7554/eLife.08714
PA0243-C	Guinea	SRA	ERS042012	2011	10.7554/eLife.08714
PA0245-C	Guinea	SRA	ERS041967	2011	10.7554/eLife.08714
PA0246-C	Guinea	SRA	ERS041998	2011	10.7554/eLife.08714
PA0249-C	Guinea	SRA	ERS042036	2011	10.7554/eLife.08714
PA0251-C	Guinea	SRA	ERS042101	2011	10.7554/eLife.08714
PA0253-C	Guinea	SRA	ERS041978	2011	10.7554/eLife.08714
PA0254-C	Guinea	SRA	ERS041989	2011	10.7554/eLife.08714
PA0255-C	Guinea	SRA	ERS042003	2011	10.7554/eLife.08714
PA0256-C	Guinea	SRA	ERS042082	2011	10.7554/eLife.08714
PA0257-C	Guinea	SRA	ERS042078	2011	10.7554/eLife.08714
PA0258-C	Guinea	SRA	ERS042011	2011	10.7554/eLife.08714
PA0260-C	Guinea	SRA	ERS042043	2011	10.7554/eLife.08714
PA0261-C	Guinea	SRA	ERS042066	2011	10.7554/eLife.08714
PA0262-C	Guinea	SRA	ERS042026	2011	10.7554/eLife.08714
PA0263-C	Guinea	SRA	ERS042084	2011	10.7554/eLife.08714
PA0266-C	Guinea	SRA	ERS157484	2011	10.7554/eLife.08714
PA0267-C	Guinea	SRA	ERS042013	2011	10.7554/eLife.08714
PA0269-C	Guinea	SRA	ERS042052	2011	10.7554/eLife.08714
PA0270-C	Guinea	SRA	ERS042044	2011	10.7554/eLife.08714
PA0290-C	Guinea	SRA	EGAN00001170647;ERS340317	2011	10.7554/eLife.08714
PA0298-C	Guinea	SRA	EGAN00001170653;ERS340325	2011	10.7554/eLife.08714
PA0300-C	Guinea	SRA	EGAN00001170655;ERS340327	2011	10.7554/eLife.08714
PA0302-C	Guinea	SRA	EGAN00001170657;ERS340329	2011	10.7554/eLife.08714
PA0337-C	Guinea	SRA	EGAN00001170691;ERS340364	2011	10.7554/eLife.08714
PA0341-C	Guinea	SRA	EGAN00001170695;ERS340368	2011	10.7554/eLife.08714
PA0349-C	Guinea	SRA	EGAN00001170703;ERS340376	2011	10.7554/eLife.08714
PG0004-CW	Honduras	SRA	SAMEA655623	2010	10.1101/gr.203711.115
PC0001_C	Kenya	SRA	ERS010316	2007	10.7554/eLife.08714
PC0003_01	Kenya	SRA	ERS010403	2007	10.7554/eLife.08714
PC0004_01	Kenya	SRA	ERS010407; ERS010408	2007	10.7554/eLife.08714
PC0005_Cx	Kenya	SRA	ERS154460	2007	10.7554/eLife.08714
PC0007_C	Kenya	SRA	ERS010402; ERS010401	2007	10.7554/eLife.08714
PC0008_01	Kenya	SRA	ERS010457	2007	10.7554/eLife.08714
PC0009_C	Kenya	SRA	ERS010451	2007	10.7554/eLife.08714
PC0011_C	Kenya	SRA	ERS010415; ERS010416	2007	10.7554/eLife.08714
PC0012_C	Kenya	SRA	ERS010413; ERS010414	2007	10.7554/eLife.08714
PC0013_C	Kenya	SRA	ERS010411; ERS010412	2007	10.7554/eLife.08714
PC0019_C	Kenya	SRA	ERS010452	2007	10.7554/eLife.08714
PC0020_C	Kenya	SRA	ERS010462	2007	10.7554/eLife.08714
PC0023_C	Kenya	SRA	ERS010453	2007	10.7554/eLife.08714
PC0026_C	Kenya	SRA	ERS010435	2007	10.7554/eLife.08714
PC0030_C	Kenya	SRA	ERS010438	2007	10.7554/eLife.08714
PC0031_C	Kenya	SRA	ERS010454	2007	10.7554/eLife.08714
PC0032_C	Kenya	SRA	ERS010455	2007	10.7554/eLife.08714
PC0033_C	Kenya	SRA	ERS010456	2007	10.7554/eLife.08714
PC0044_C	Kenya	SRA	ERS016367	2007	10.7554/eLife.08714
PC0046_C	Kenya	SRA	ERS016368	2007	10.7554/eLife.08714
PC0047_C	Kenya	SRA	ERS010641	2007	10.7554/eLife.08714
PC0051_C	Kenya	SRA	ERS010643;ERS010674	2007	10.7554/eLife.08714
PC0053_C	Kenya	SRA	ERS087025	2007	10.7554/eLife.08714
PC0054_C	Kenya	SRA	ERS016370	2007	10.7554/eLife.08714
PC0056_C	Kenya	SRA	ERS016371	2007	10.7554/eLife.08714
PC0057_C	Kenya	SRA	ERS016372	2007	10.7554/eLife.08714
PC0058_C	Kenya	SRA	ERS010644	2007	10.7554/eLife.08714
PC0059_C	Kenya	SRA	ERS016373	2007	10.7554/eLife.08714
PC0061_C	Kenya	SRA	ERS016374	2007	10.7554/eLife.08714
PC0063_C	Kenya	SRA	ERS010639	2007	10.7554/eLife.08714
PC0064_C	Kenya	SRA	ERS010638	2007	10.7554/eLife.08714
PC0065_C	Kenya	SRA	ERS010637	2007	10.7554/eLife.08714
PC0066_C	Kenya	SRA	ERS157472	2007	10.7554/eLife.08714
PC0067_C	Kenya	SRA	ERS157464	2007	10.7554/eLife.08714
PC0068_C	Kenya	SRA	ERS010640	2007	10.7554/eLife.08714
PC0069_C	Kenya	SRA	ERS017458	2007	10.7554/eLife.08714
PC0070_C	Kenya	SRA	ERS017459	2007	10.7554/eLife.08714
PC0071_C	Kenya	SRA	ERS017460	2007	10.7554/eLife.08714
PC0073_C	Kenya	SRA	ERS017461	2007	10.7554/eLife.08714
PC0074_C	Kenya	SRA	ERS017455	2007	10.7554/eLife.08714
PC0075_C	Kenya	SRA	ERS017457	2007	10.7554/eLife.08714
PC0077_C	Kenya	SRA	ERS016375	2007	10.7554/eLife.08714
PC0078_C	Kenya	SRA	ERS016376	2007	10.7554/eLife.08714
PC0079_C	Kenya	SRA	ERS016377	2007	10.7554/eLife.08714
PC0085_C	Kenya	SRA	ERS132626	2007	10.7554/eLife.08714
PC0097_C	Kenya	SRA	ERS132628	2007	10.7554/eLife.08714
PC0103_C	Kenya	SRA	ERS132629	2007	10.7554/eLife.08714
PC0104_C	Kenya	SRA	ERS074223	2007	10.7554/eLife.08714
PC0107_C	Kenya	SRA	ERS074224	2007	10.7554/eLife.08714
PC0113_C	Kenya	SRA	ERS074225	2007	10.7554/eLife.08714
PC0118_C	Kenya	SRA	ERS074226	2007	10.7554/eLife.08714
PC0122_C	Kenya	SRA	ERS074227	2007	10.7554/eLife.08714
IGS-KEN-001	Kenya	IGS	SAMN08815878	2017	10.1038/s41598-021-94911-0
IGS-KEN-003	Kenya	IGS	SAMN08815879	2017	10.1038/s41598-021-94911-0
IGS-KEN-005	Kenya	IGS	SAMN08815880	2017	10.1038/s41598-021-94911-0
IGS-KEN-006	Kenya	IGS	SAMN08815881	2017	10.1038/s41598-021-94911-0
IGS-KEN-007	Kenya	IGS	SAMN08815882	2017	10.1038/s41598-021-94911-0
IGS-LAO-001	Laos	IGS	SAMN06175850	2012	10.1038/s41598-021-94911-0
IGS-LAO-002	Laos	IGS	SAMN06175851	2012	10.1038/s41598-021-94911-0
PG0008-CW	Laos	SRA	SAMEA679543	2010	10.1101/gr.203711.115
SAMEA2293077	Madagascar	SRA	SAMEA2293077	2014	10.7554/eLife.08714
SAMEA2293078	Madagascar	SRA	SAMEA2293078	2014	10.7554/eLife.08714
SAMEA2293079	Madagascar	SRA	SAMEA2293079	2014	10.7554/eLife.08714
SAMEA2293080	Madagascar	SRA	SAMEA2293080	2014	10.7554/eLife.08714
SAMEA2293081	Madagascar	SRA	SAMEA2293081	2014	10.7554/eLife.08714
SAMEA2293083	Madagascar	SRA	SAMEA2293083	2014	10.7554/eLife.08714
SAMEA2293084	Madagascar	SRA	SAMEA2293084	2014	10.7554/eLife.08714
SAMEA2359049	Madagascar	SRA	SAMEA2359049	2014	10.7554/eLife.08714
SAMEA2359051	Madagascar	SRA	SAMEA2359051	2014	10.7554/eLife.08714
SAMEA2359055	Madagascar	SRA	SAMEA2359055	2014	10.7554/eLife.08714
SAMEA2359058	Madagascar	SRA	SAMEA2359058	2014	10.7554/eLife.08714
SAMEA2359067	Madagascar	SRA	SAMEA2359067	2014	10.7554/eLife.08714
SAMEA2359070	Madagascar	SRA	SAMEA2359070	2014	10.7554/eLife.08714
SAMEA2359077	Madagascar	SRA	SAMEA2359077	2014	10.7554/eLife.08714
SAMEA2359080	Madagascar	SRA	SAMEA2359080	2014	10.7554/eLife.08714
SAMEA2359084	Madagascar	SRA	SAMEA2359084	2014	10.7554/eLife.08714
SAMEA2359090	Madagascar	SRA	SAMEA2359090	2014	10.7554/eLife.08714
SAMEA2359094	Madagascar	SRA	SAMEA2359094	2014	10.7554/eLife.08714
IGS-MWI-006sA	Malawi	IGS	SAMN08815771	2015	10.1038/s41598-021-94911-0
IGS-MWI-007sA	Malawi	IGS	SAMN08815772	2015	10.1038/s41598-021-94911-0
IGS-MWI-008sA	Malawi	IGS	SAMN08815773	2015	10.1038/s41598-021-94911-0
IGS-MWI-009sA	Malawi	IGS	SAMN08815774	2015	10.1038/s41598-021-94911-0
IGS-MWI-010sA	Malawi	IGS	SAMN08815775	2015	10.1038/s41598-021-94911-0
IGS-MWI-011sA	Malawi	IGS	SAMN08815776	2015	10.1038/s41598-021-94911-0
IGS-MWI-012sA	Malawi	IGS	SAMN08815777	2015	10.1038/s41598-021-94911-0
IGS-MWI-013sA	Malawi	IGS	SAMN08815778	2015	10.1038/s41598-021-94911-0
IGS-MWI-014sA	Malawi	IGS	SAMN08815779	2015	10.1038/s41598-021-94911-0
IGS-MWI-015sA	Malawi	IGS	SAMN08815780	2015	10.1038/s41598-021-94911-0
IGS-MWI-016sA	Malawi	IGS	SAMN08815781	2015	10.1038/s41598-021-94911-0
IGS-MWI-017sA	Malawi	IGS	SAMN08815782	2015	10.1038/s41598-021-94911-0
IGS-MWI-018sA	Malawi	IGS	SAMN08815783	2016	10.1038/s41598-021-94911-0
IGS-MWI-019sA	Malawi	IGS	SAMN08815784	2016	10.1038/s41598-021-94911-0
IGS-MWI-020sA	Malawi	IGS	SAMN08815785	2016	10.1038/s41598-021-94911-0
IGS-MWI-021sA	Malawi	IGS	SAMN08815786	2016	10.1038/s41598-021-94911-0
IGS-MWI-022sA	Malawi	IGS	SAMN08815787	2015	10.1038/s41598-021-94911-0
IGS-MWI-023sA	Malawi	IGS	SAMN08815788	2016	10.1038/s41598-021-94911-0
IGS-MWI-024sA	Malawi	IGS	SAMN08815789	2014	10.1038/s41598-021-94911-0
IGS-MWI-025sA	Malawi	IGS	SAMN08815790	2014	10.1038/s41598-021-94911-0
IGS-MWI-026sA	Malawi	IGS	SAMN08815791	2015	10.1038/s41598-021-94911-0
IGS-MWI-027sA	Malawi	IGS	SAMN08815792	2016	10.1038/s41598-021-94911-0
IGS-MWI-028sA	Malawi	IGS	SAMN08815793	2016	10.1038/s41598-021-94911-0
IGS-MWI-029sA	Malawi	IGS	SAMN08815794	2016	10.1038/s41598-021-94911-0
IGS-MWI-030sA	Malawi	IGS	SAMN08815795	2016	10.1038/s41598-021-94911-0
IGS-MWI-031sA	Malawi	IGS	SAMN08815796	2016	10.1038/s41598-021-94911-0
IGS-MWI-032sA	Malawi	IGS	SAMN08815797	2016	10.1038/s41598-021-94911-0
IGS-MWI-033sA	Malawi	IGS	SAMN08815798	2015	10.1038/s41598-021-94911-0
IGS-MWI-034sA	Malawi	IGS	SAMN08815799	2015	10.1038/s41598-021-94911-0
IGS-MWI-035sA	Malawi	IGS	SAMN08815800	2016	10.1038/s41598-021-94911-0
IGS-MWI-036sA	Malawi	IGS	SAMN08815801	2016	10.1038/s41598-021-94911-0
IGS-MWI-037sA	Malawi	IGS	SAMN08815802	2016	10.1038/s41598-021-94911-0
IGS-MWI-038sA	Malawi	IGS	SAMN08815803	2014	10.1038/s41598-021-94911-0
IGS-MWI-039sA	Malawi	IGS	SAMN08815804	2014	10.1038/s41598-021-94911-0
IGS-MWI-040sA	Malawi	IGS	SAMN08815805	2015	10.1038/s41598-021-94911-0
IGS-MWI-041sA	Malawi	IGS	SAMN08815806	2015	10.1038/s41598-021-94911-0
IGS-MWI-042sA	Malawi	IGS	SAMN08815807	2016	10.1038/s41598-021-94911-0
IGS-MWI-043sA	Malawi	IGS	SAMN08815808	2015	10.1038/s41598-021-94911-0
IGS-MWI-044sA	Malawi	IGS	SAMN08815809	2015	10.1038/s41598-021-94911-0
IGS-MWI-045sA	Malawi	IGS	SAMN08815810	2015	10.1038/s41598-021-94911-0
IGS-MWI-046sA	Malawi	IGS	SAMN08815811	2014	10.1038/s41598-021-94911-0
IGS-MWI-047sA	Malawi	IGS	SAMN08815812	2015	10.1038/s41598-021-94911-0
IGS-MWI-048sA	Malawi	IGS	SAMN08815813	2015	10.1038/s41598-021-94911-0
IGS-MWI-049sA	Malawi	IGS	SAMN08815814	2015	10.1038/s41598-021-94911-0
IGS-MWI-050sA	Malawi	IGS	SAMN08815815	2015	10.1038/s41598-021-94911-0
IGS-MWI-051sA	Malawi	IGS	SAMN08815816	2016	10.1038/s41598-021-94911-0
IGS-MWI-052sA	Malawi	IGS	SAMN08815817	2015	10.1038/s41598-021-94911-0
IGS-MWI-053sA	Malawi	IGS	SAMN08815818	2016	10.1038/s41598-021-94911-0
IGS-MWI-054sA	Malawi	IGS	SAMN08815819	2015	10.1038/s41598-021-94911-0
IGS-MWI-055sA	Malawi	IGS	SAMN08815820	2015	10.1038/s41598-021-94911-0
IGS-MWI-056sA	Malawi	IGS	SAMN08815821	2015	10.1038/s41598-021-94911-0
IGS-MWI-057sA	Malawi	IGS	SAMN08815822	2015	10.1038/s41598-021-94911-0
IGS-MWI-058sA	Malawi	IGS	SAMN08815823	2015	10.1038/s41598-021-94911-0
IGS-MWI-059sA	Malawi	IGS	SAMN08815824	2016	10.1038/s41598-021-94911-0
IGS-MWI-060sA	Malawi	IGS	SAMN08815825	2015	10.1038/s41598-021-94911-0
IGS-MWI-061sA	Malawi	IGS	SAMN08815826	2015	10.1038/s41598-021-94911-0
IGS-MWI-062sA	Malawi	IGS	SAMN08815827	2015	10.1038/s41598-021-94911-0
IGS-MWI-063sA	Malawi	IGS	SAMN08815828	2016	10.1038/s41598-021-94911-0
IGS-MWI-064sA	Malawi	IGS	SAMN08815829	2015	10.1038/s41598-021-94911-0
IGS-MWI-065sA	Malawi	IGS	SAMN08815830	2015	10.1038/s41598-021-94911-0
IGS-MWI-066sA	Malawi	IGS	SAMN08815831	2015	10.1038/s41598-021-94911-0
IGS-MWI-067sA	Malawi	IGS	SAMN08815832	2015	10.1038/s41598-021-94911-0
IGS-MWI-068sA	Malawi	IGS	SAMN08815833	2015	10.1038/s41598-021-94911-0
IGS-MWI-069sA	Malawi	IGS	SAMN08815834	2015	10.1038/s41598-021-94911-0
IGS-MWI-070sA	Malawi	IGS	SAMN08815835	2015	10.1038/s41598-021-94911-0
IGS-MWI-071sA	Malawi	IGS	SAMN08815836	2014	10.1038/s41598-021-94911-0
IGS-MWI-072sA	Malawi	IGS	SAMN08815837	2014	10.1038/s41598-021-94911-0
IGS-MWI-073sA	Malawi	IGS	SAMN08815838	2015	10.1038/s41598-021-94911-0
IGS-MWI-074sA	Malawi	IGS	SAMN08815839	2016	10.1038/s41598-021-94911-0
IGS-MWI-075sA	Malawi	IGS	SAMN08815840	2016	10.1038/s41598-021-94911-0
IGS-MWI-076sA	Malawi	IGS	SAMN08815841	2014	10.1038/s41598-021-94911-0
IGS-MWI-077sA	Malawi	IGS	SAMN08815842	2015	10.1038/s41598-021-94911-0
IGS-MWI-078sA	Malawi	IGS	SAMN08815843	2015	10.1038/s41598-021-94911-0
IGS-MWI-079sA	Malawi	IGS	SAMN08815844	2015	10.1038/s41598-021-94911-0
IGS-MWI-080sA	Malawi	IGS	SAMN08815845	2015	10.1038/s41598-021-94911-0
IGS-MWI-081sA	Malawi	IGS	SAMN08815846	2015	10.1038/s41598-021-94911-0
IGS-MWI-082sA	Malawi	IGS	SAMN08815847	2015	10.1038/s41598-021-94911-0
IGS-MWI-083sA	Malawi	IGS	SAMN08815848	2015	10.1038/s41598-021-94911-0
IGS-MWI-084sA	Malawi	IGS	SAMN08815849	2015	10.1038/s41598-021-94911-0
IGS-MWI-085sA	Malawi	IGS	SAMN08815850	2015	10.1038/s41598-021-94911-0
IGS-MWI-086sA	Malawi	IGS	SAMN08815851	2016	10.1038/s41598-021-94911-0
IGS-MWI-087sA	Malawi	IGS	SAMN08815852	2015	10.1038/s41598-021-94911-0
IGS-MWI-088sA	Malawi	IGS	SAMN08815853	2015	10.1038/s41598-021-94911-0
IGS-MWI-089sA	Malawi	IGS	SAMN08815854	2016	10.1038/s41598-021-94911-0
IGS-MWI-090sA	Malawi	IGS	SAMN08815855	2015	10.1038/s41598-021-94911-0
IGS-MWI-091sA	Malawi	IGS	SAMN08815856	2015	10.1038/s41598-021-94911-0
IGS-MWI-092sA	Malawi	IGS	SAMN08815857	2016	10.1038/s41598-021-94911-0
IGS-MWI-093sA	Malawi	IGS	SAMN08815858	2015	10.1038/s41598-021-94911-0
IGS-MWI-094sA	Malawi	IGS	SAMN08815859	2016	10.1038/s41598-021-94911-0
IGS-MWI-095sA	Malawi	IGS	SAMN08815860	2016	10.1038/s41598-021-94911-0
IGS-MWI-096sA	Malawi	IGS	SAMN08815861	2016	10.1038/s41598-021-94911-0
IGS-MWI-097sA	Malawi	IGS	SAMN08815862	2015	10.1038/s41598-021-94911-0
IGS-MWI-098sA	Malawi	IGS	SAMN08815863	2016	10.1038/s41598-021-94911-0
IGS-MWI-099sA	Malawi	IGS	SAMN08815864	2016	10.1038/s41598-021-94911-0
IGS-MWI-100sA	Malawi	IGS	SAMN08815865	2016	10.1038/s41598-021-94911-0
IGS-MWI-101sA	Malawi	IGS	SAMN08815866	2016	10.1038/s41598-021-94911-0
IGS-MWI-102sA	Malawi	IGS	SAMN08815867	2016	10.1038/s41598-021-94911-0
IGS-MWI-103sA	Malawi	IGS	SAMN08815868	2016	10.1038/s41598-021-94911-0
IGS-MWI-104sA	Malawi	IGS	SAMN08815869	2016	10.1038/s41598-021-94911-0
IGS-MWI-105sA	Malawi	IGS	SAMN08815870	2016	10.1038/s41598-021-94911-0
IGS-MWI-106sA	Malawi	IGS	SAMN08815871	2016	10.1038/s41598-021-94911-0
IGS-MWI-107sA	Malawi	IGS	SAMN08815872	2016	10.1038/s41598-021-94911-0
IGS-MWI-108sA	Malawi	IGS	SAMN08815873	2016	10.1038/s41598-021-94911-0
IGS-MWI-109sA	Malawi	IGS	SAMN08815874	2016	10.1038/s41598-021-94911-0
IGS-MWI-110sA	Malawi	IGS	SAMN08815875	2016	10.1038/s41598-021-94911-0
IGS-MWI-111sA	Malawi	IGS	SAMN08815876	2016	10.1038/s41598-021-94911-0
IGS-MWI-112sA	Malawi	IGS	SAMN08815877	2016	10.1038/s41598-021-94911-0
IGS-MLW-001	Malawi	IGS	SAMN06175827	2007	10.1038/s41598-021-94911-0
IGS-MLW-005	Malawi	IGS	SAMN06175831	2007	10.1038/s41598-021-94911-0
IGS-MLW-002	Malawi	IGS	SAMN06175828	2007	10.1038/s41598-021-94911-0
IGS-MWI-224sA	Malawi	IGS	SAMN08849490	2008	10.1038/s41598-021-94911-0
IGS-MWI-225sA	Malawi	IGS	SAMN08849491	2008	10.1038/s41598-021-94911-0
IGS-MWI-226sA	Malawi	IGS	SAMN08849492	2008	10.1038/s41598-021-94911-0
IGS-MWI-227sA	Malawi	IGS	SAMN08849493	2008	10.1038/s41598-021-94911-0
IGS-MWI-228sA	Malawi	IGS	SAMN08849494	2008	10.1038/s41598-021-94911-0
IGS-MLW-003	Malawi	IGS	SAMN06175829	2008	10.1038/s41598-021-94911-0
IGS-MWI-229sA	Malawi	IGS	SAMN08849495	2008	10.1038/s41598-021-94911-0
IGS-MWI-230sA	Malawi	IGS	SAMN08849496	2008	10.1038/s41598-021-94911-0
IGS-MWI-231sA	Malawi	IGS	SAMN08849497	2008	10.1038/s41598-021-94911-0
IGS-MLW-004	Malawi	IGS	SAMN06175830	2008	10.1038/s41598-021-94911-0
IGS-MWI-232sA	Malawi	IGS	SAMN08849498	2008	10.1038/s41598-021-94911-0
IGS-MWI-233sA	Malawi	IGS	SAMN08849499	2008	10.1038/s41598-021-94911-0
IGS-MWI-234sA	Malawi	IGS	SAMN08849500	2008	10.1038/s41598-021-94911-0
IGS-MWI-235sA	Malawi	IGS	SAMN08849501	2008	10.1038/s41598-021-94911-0
IGS-MWI-236sA	Malawi	IGS	SAMN08849502	2008	10.1038/s41598-021-94911-0
IGS-MWI-237sA	Malawi	IGS	SAMN08849503	2008	10.1038/s41598-021-94911-0
IGS-MWI-238sA	Malawi	IGS	SAMN08849504	2008	10.1038/s41598-021-94911-0
IGS-MWI-239sA	Malawi	IGS	SAMN08849505	2008	10.1038/s41598-021-94911-0
IGS-MWI-240sA	Malawi	IGS	SAMN08849506	2008	10.1038/s41598-021-94911-0
IGS-MWI-241sA	Malawi	IGS	SAMN08849507	2008	10.1038/s41598-021-94911-0
IGS-MWI-242sA	Malawi	IGS	SAMN08849508	2008	10.1038/s41598-021-94911-0
IGS-MWI-243sA	Malawi	IGS	SAMN08849509	2008	10.1038/s41598-021-94911-0
IGS-MWI-244sA	Malawi	IGS	SAMN08849510	2008	10.1038/s41598-021-94911-0
IGS-MWI-245sA	Malawi	IGS	SAMN08849511	2008	10.1038/s41598-021-94911-0
IGS-MWI-246sA	Malawi	IGS	SAMN08849512	2008	10.1038/s41598-021-94911-0
IGS-MWI-247sA	Malawi	IGS	SAMN08849513	2008	10.1038/s41598-021-94911-0
IGS-MWI-248sA	Malawi	IGS	SAMN08849514	2008	10.1038/s41598-021-94911-0
IGS-MWI-249sA	Malawi	IGS	SAMN08849515	2008	10.1038/s41598-021-94911-0
IGS-MWI-250sA	Malawi	IGS	SAMN08849516	2008	10.1038/s41598-021-94911-0
IGS-MWI-251sA	Malawi	IGS	SAMN08849517	2008	10.1038/s41598-021-94911-0
IGS-MWI-257	Malawi	IGS	SAMN08849526	2008	10.1038/s41598-021-94911-0
IGS-MWI-257sA	Malawi	IGS	SAMN08849527	2008	10.1038/s41598-021-94911-0
IGS-MWI-252sA	Malawi	IGS	SAMN08849518	2008	10.1038/s41598-021-94911-0
IGS-MWI-253sA	Malawi	IGS	SAMN08849519	2008	10.1038/s41598-021-94911-0
IGS-MWI-256	Malawi	IGS	SAMN08849524	2008	10.1038/s41598-021-94911-0
IGS-MWI-256sA	Malawi	IGS	SAMN08849525	2008	10.1038/s41598-021-94911-0
IGS-MWI-255sA	Malawi	IGS	SAMN08849523	2015	10.1038/s41598-021-94911-0
IGS-MWI-254	Malawi	IGS	SAMN08849520	2015	10.1038/s41598-021-94911-0
IGS-MWI-254sA	Malawi	IGS	SAMN08849521	2015	10.1038/s41598-021-94911-0
IGS-MWI-258	Malawi	IGS	SAMN08849528	2015	10.1038/s41598-021-94911-0
303.1	Mali	IGS	SAMN02373818	2010	10.1186/s13073-019-0708-9
309.1	Mali	IGS	SAMN02373653	2010	10.1186/s13073-019-0708-9
318.1	Mali	IGS	SAMN02373819	2010	10.1186/s13073-019-0708-9
326.1	Mali	IGS	SAMN02373656	2010	10.1186/s13073-019-0708-9
327.1	Mali	IGS	SAMN02373820	2010	10.1186/s13073-019-0708-9
365.1	Mali	IGS	SAMN02373821	2010	10.1186/s13073-019-0708-9
366.1	Mali	IGS	SAMN02373822	2010	10.1186/s13073-019-0708-9
377.1	Mali	IGS	SAMN02374901	2010	10.1186/s13073-019-0708-9
383.1	Mali	IGS	SAMN02374900	2010	10.1186/s13073-019-0708-9
397.1	Mali	IGS	SAMN02374902	2010	10.1186/s13073-019-0708-9
398.1	Mali	IGS	SAMN02374907	2010	10.1186/s13073-019-0708-9
58.1	Mali	IGS	SAMN02374945	2010	10.1186/s13073-019-0708-9
IGS-MLI-004	Mali	IGS	SAMN06175785	2010	10.1186/s13073-019-0708-9
IGS-MLI-005	Mali	IGS	SAMN06175786	2010	10.1186/s13073-019-0708-9
IGS-MLI-006	Mali	IGS	SAMN06175787	2010	10.1186/s13073-019-0708-9
IGS-MLI-007	Mali	IGS	SAMN06175788	2010	10.1186/s13073-019-0708-9
IGS-MLI-008	Mali	IGS	SAMN06175789	2010	10.1186/s13073-019-0708-9
IGS-MLI-010	Mali	IGS	SAMN06175791	2010	10.1186/s13073-019-0708-9
IGS-MLI-011	Mali	IGS	SAMN06175792	2010	10.1186/s13073-019-0708-9
IGS-MLI-012	Mali	IGS	SAMN06175793	2010	10.1186/s13073-019-0708-9
IGS-MLI-013	Mali	IGS	SAMN06175794	2010	10.1186/s13073-019-0708-9
IGS-MLI-014	Mali	IGS	SAMN06175795	2010	10.1186/s13073-019-0708-9
IGS-MLI-015	Mali	IGS	SAMN06175796	2010	10.1186/s13073-019-0708-9
IGS-MLI-016	Mali	IGS	SAMN06175797	2010	10.1186/s13073-019-0708-9
IGS-MLI-001	Mali	IGS	SAMN06175782	2010	10.1186/s13073-019-0708-9
IGS-MLI-017	Mali	IGS	SAMN06175798	2010	10.1186/s13073-019-0708-9
IGS-MLI-018	Mali	IGS	SAMN06175799	2010	10.1186/s13073-019-0708-9
IGS-MLI-019	Mali	IGS	SAMN06175800	2010	10.1186/s13073-019-0708-9
IGS-MLI-020	Mali	IGS	SAMN06175801	2010	10.1186/s13073-019-0708-9
IGS-MLI-023	Mali	IGS	SAMN06175804	2010	10.1186/s13073-019-0708-9
IGS-MLI-024	Mali	IGS	SAMN06175805	2010	10.1186/s13073-019-0708-9
IGS-MLI-025	Mali	IGS	SAMN06175806	2010	10.1186/s13073-019-0708-9
IGS-MLI-027	Mali	IGS	SAMN06175808	2010	10.1186/s13073-019-0708-9
IGS-MLI-029	Mali	IGS	SAMN06175810	2010	10.1186/s13073-019-0708-9
IGS-MLI-030	Mali	IGS	SAMN06175811	2010	10.1186/s13073-019-0708-9
IGS-MLI-032	Mali	IGS	SAMN06175813	2010	10.1186/s13073-019-0708-9
IGS-MLI-033	Mali	IGS	SAMN06175814	2010	10.1186/s13073-019-0708-9
IGS-MLI-035	Mali	IGS	SAMN06175816	2010	10.1186/s13073-019-0708-9
IGS-MLI-037	Mali	IGS	SAMN06175818	2010	10.1186/s13073-019-0708-9
IGS-MLI-038	Mali	IGS	SAMN06175819	2010	10.1186/s13073-019-0708-9
IGS-MLI-039	Mali	IGS	SAMN06175820	2010	10.1186/s13073-019-0708-9
IGS-MLI-040	Mali	IGS	SAMN06175821	2010	10.1186/s13073-019-0708-9
IGS-MLI-041	Mali	IGS	SAMN06175822	2010	10.1186/s13073-019-0708-9
IGS-MLI-042	Mali	IGS	SAMN06175823	2010	10.1186/s13073-019-0708-9
IGS-MLI-044	Mali	IGS	SAMN06175825	2010	10.1186/s13073-019-0708-9
IGS-MLI-002	Mali	IGS	SAMN06175783	2002	10.1128/IAI.73.9.5799-5808.2005
IGS-MLI-152	Mali	IGS	SAMN10286359	2002	10.1128/IAI.73.9.5799-5808.2005
IGS-MLI-153	Mali	IGS	SAMN10286360	2002	10.1128/IAI.73.9.5799-5808.2005
IGS-MLI-156	Mali	IGS	SAMN10286363	2002	10.1128/IAI.73.9.5799-5808.2005
IGS-MLI-154	Mali	IGS	SAMN10286361	2002	10.1128/IAI.73.9.5799-5808.2005
IGS-MLI-155	Mali	IGS	SAMN10286362	2002	10.1128/IAI.73.9.5799-5808.2005
IGS-MLI-157	Mali	IGS	SAMN10286364	2002	10.1128/IAI.73.9.5799-5808.2005
IGS-MLI-158	Mali	IGS	SAMN10286365	2002	10.1128/IAI.73.9.5799-5808.2005
IGS-MLI-159	Mali	IGS	SAMN10286366	2002	10.1128/IAI.73.9.5799-5808.2005
IGS-MLI-160	Mali	IGS	SAMN10286367	2002	10.1128/IAI.73.9.5799-5808.2005
IGS-MLI-167	Mali	IGS	SAMN10286374	2002	10.1128/IAI.73.9.5799-5808.2005
IGS-MLI-161	Mali	IGS	SAMN10286368	2002	10.1128/IAI.73.9.5799-5808.2005
IGS-MLI-164	Mali	IGS	SAMN10286371	2002	10.1128/IAI.73.9.5799-5808.2005
IGS-MLI-168	Mali	IGS	SAMN10286375	2002	10.1128/IAI.73.9.5799-5808.2005
IGS-MLI-162	Mali	IGS	SAMN10286369	2002	10.1128/IAI.73.9.5799-5808.2005
IGS-MLI-169	Mali	IGS	SAMN10286376	2002	10.1128/IAI.73.9.5799-5808.2005
IGS-MLI-163	Mali	IGS	SAMN10286370	2002	10.1128/IAI.73.9.5799-5808.2005
IGS-MLI-171	Mali	IGS	SAMN10286378	2002	10.1128/IAI.73.9.5799-5808.2005
IGS-MLI-165	Mali	IGS	SAMN10286372	2002	10.1128/IAI.73.9.5799-5808.2005
IGS-MLI-166	Mali	IGS	SAMN10286373	2002	10.1128/IAI.73.9.5799-5808.2005
IGS-MLI-170	Mali	IGS	SAMN10286377	2002	10.1128/IAI.73.9.5799-5808.2005
IGS-MLI-177	Mali	IGS	SAMN10286384	2002	10.1128/IAI.73.9.5799-5808.2005
IGS-MLI-173	Mali	IGS	SAMN10286380	2002	10.1128/IAI.73.9.5799-5808.2005
IGS-MLI-174	Mali	IGS	SAMN10286381	2002	10.1128/IAI.73.9.5799-5808.2005
IGS-MLI-183	Mali	IGS	SAMN10286390	2002	10.1128/IAI.73.9.5799-5808.2005
IGS-MLI-175	Mali	IGS	SAMN10286382	2002	10.1128/IAI.73.9.5799-5808.2005
IGS-MLI-172	Mali	IGS	SAMN10286379	2002	10.1128/IAI.73.9.5799-5808.2005
IGS-MLI-176	Mali	IGS	SAMN10286383	2002	10.1128/IAI.73.9.5799-5808.2005
IGS-MLI-179	Mali	IGS	SAMN10286386	2002	10.1128/IAI.73.9.5799-5808.2005
IGS-MLI-180	Mali	IGS	SAMN10286387	2002	10.1128/IAI.73.9.5799-5808.2005
IGS-MLI-178	Mali	IGS	SAMN10286385	2002	10.1128/IAI.73.9.5799-5808.2005
IGS-MLI-185	Mali	IGS	SAMN10286392	2002	10.1128/IAI.73.9.5799-5808.2005
IGS-MLI-181	Mali	IGS	SAMN10286388	2002	10.1128/IAI.73.9.5799-5808.2005
IGS-MLI-182	Mali	IGS	SAMN10286389	2002	10.1128/IAI.73.9.5799-5808.2005
IGS-MLI-186	Mali	IGS	SAMN10286393	2002	10.1128/IAI.73.9.5799-5808.2005
IGS-MLI-184	Mali	IGS	SAMN10286391	2002	10.1128/IAI.73.9.5799-5808.2005
IGS-MLI-003	Mali	IGS	SAMN06175784	2002	10.1128/IAI.73.9.5799-5808.2005
IGS-MLI-187	Mali	IGS	SAMN10286394	2002	10.1128/IAI.73.9.5799-5808.2005
IGS-MLI-188	Mali	IGS	SAMN10286395	2002	10.1128/IAI.73.9.5799-5808.2005
IGS-MLI-189	Mali	IGS	SAMN10286396	2002	10.1128/IAI.73.9.5799-5808.2005
IGS-MLI-190	Mali	IGS	SAMN10286397	2002	10.1128/IAI.73.9.5799-5808.2005
IGS-MLI-192	Mali	IGS	SAMN10286399	2002	10.1128/IAI.73.9.5799-5808.2005
IGS-MLI-191	Mali	IGS	SAMN10286398	2002	10.1128/IAI.73.9.5799-5808.2005
IGS-MLI-193	Mali	IGS	SAMN10286400	2002	10.1128/IAI.73.9.5799-5808.2005
IGS-MLI-194	Mali	IGS	SAMN10286401	2002	10.1128/IAI.73.9.5799-5808.2005
IGS-MNM-001	Myanmar	IGS	SAMN06175832	2012	10.1186/s13073-019-0708-9
IGS-MNM-002	Myanmar	IGS	SAMN06175833	2012	10.1186/s13073-019-0708-9
IGS-MNM-003	Myanmar	IGS	SAMN06175834	2012	10.1186/s13073-019-0708-9
IGS-MNM-004	Myanmar	IGS	SAMN06175835	2012	10.1186/s13073-019-0708-9
IGS-MNM-005	Myanmar	IGS	SAMN06175836	2012	10.1186/s13073-019-0708-9
IGS-MNM-006	Myanmar	IGS	SAMN06175837	2012	10.1186/s13073-019-0708-9
IGS-MNM-007	Myanmar	IGS	SAMN06175838	2012	10.1186/s13073-019-0708-9
IGS-MNM-008	Myanmar	IGS	SAMN06175839	2012	10.1186/s13073-019-0708-9
IGS-MNM-009	Myanmar	IGS	SAMN06175840	2012	10.1186/s13073-019-0708-9
IGS-MNM-010	Myanmar	IGS	SAMN06175841	2012	10.1186/s13073-019-0708-9
IGS-MNM-011	Myanmar	IGS	SAMN06175842	2012	10.1186/s13073-019-0708-9
IGS-MNM-012	Myanmar	IGS	SAMN06175843	2012	10.1186/s13073-019-0708-9
IGS-MNM-013	Myanmar	IGS	SAMN06175844	2012	10.1186/s13073-019-0708-9
IGS-MNM-014	Myanmar	IGS	SAMN06175845	2012	10.1186/s13073-019-0708-9
IGS-MNM-015	Myanmar	IGS	SAMN06175846	2012	10.1186/s13073-019-0708-9
IGS-MNM-016	Myanmar	IGS	SAMN06175847	2012	10.1186/s13073-019-0708-9
IGS-MNM-017	Myanmar	IGS	SAMN06175848	2012	10.1186/s13073-019-0708-9
IGS-MNM-018	Myanmar	IGS	SAMN06175849	2012	10.1186/s13073-019-0708-9
IGS-2016-NF54	Other	IGS	SAMN06175781	1979	10.1186/s13073-019-0708-9
DRS015A	Papua New Guinea	SRA	SAMN02630818	-	Bioproject: PRJNA237617
DRS034	Papua New Guinea	SRA	SAMN02630819	-	Bioproject: PRJNA237617
PN0003-C	Papua New Guinea	SRA	ERS010366; ERS010365	2008	10.7554/eLife.08714
PN0004-C	Papua New Guinea	SRA	ERS150792	2008	10.7554/eLife.08714
PN0005-C	Papua New Guinea	SRA	ERS010367; ERS010368	2008	10.7554/eLife.08714
PN0006-C	Papua New Guinea	SRA	ERS010370; ERS010369	2008	10.7554/eLife.08714
PN0007-C	Papua New Guinea	SRA	ERS010371; ERS010372	2008	10.7554/eLife.08714
PN0008-C	Papua New Guinea	SRA	ERS150810	2008	10.7554/eLife.08714
PN0010-C	Papua New Guinea	SRA	ERS010376; ERS010375	2008	10.7554/eLife.08714
PN0011-C	Papua New Guinea	SRA	ERS010378; ERS010377	2008	10.7554/eLife.08714
PN0012-C	Papua New Guinea	SRA	ERS010379; ERS010380	2008	10.7554/eLife.08714
PN0013-C	Papua New Guinea	SRA	ERS010467	2008	10.7554/eLife.08714
PN0014-C	Papua New Guinea	SRA	ERS150796	2008	10.7554/eLife.08714
PN0015-C	Papua New Guinea	SRA	ERS010194	2008	10.7554/eLife.08714
PN0016-C	Papua New Guinea	SRA	ERS010468	2008	10.7554/eLife.08714
PN0019-C	Papua New Guinea	SRA	ERS010195	2008	10.7554/eLife.08714
PN0020-C	Papua New Guinea	SRA	ERS010469	2008	10.7554/eLife.08714
PN0022-C	Papua New Guinea	SRA	ERS010196	2008	10.7554/eLife.08714
PN0023-C	Papua New Guinea	SRA	ERS010197	2008	10.7554/eLife.08714
PN0025-C	Papua New Guinea	SRA	ERS010470	2008	10.7554/eLife.08714
PN0031-C	Papua New Guinea	SRA	ERS150801	2008	10.7554/eLife.08714
PN0032-C	Papua New Guinea	SRA	ERS010198	2008	10.7554/eLife.08714
PN0037-C	Papua New Guinea	SRA	ERS150813	2008	10.7554/eLife.08714
PN0040-C	Papua New Guinea	SRA	ERS150793	2008	10.7554/eLife.08714
PN0041-C	Papua New Guinea	SRA	ERS010471	2008	10.7554/eLife.08714
PN0042-C	Papua New Guinea	SRA	ERS010472	2008	10.7554/eLife.08714
PN0043-C	Papua New Guinea	SRA	ERS150802	2008	10.7554/eLife.08714
PN0044-C	Papua New Guinea	SRA	ERS010473	2008	10.7554/eLife.08714
PN0054-C	Papua New Guinea	SRA	ERS010093	2008	10.7554/eLife.08714
PN0055-Cx	Papua New Guinea	SRA	ERS157505	2008	10.7554/eLife.08714
PN0056-C	Papua New Guinea	SRA	ERS010094	2009	10.7554/eLife.08714
PN0057-C	Papua New Guinea	SRA	ERS010055	2009	10.7554/eLife.08714
PN0058-Cx	Papua New Guinea	SRA	ERS150984	2009	10.7554/eLife.08714
PN0059-C	Papua New Guinea	SRA	ERS010056	2009	10.7554/eLife.08714
PN0063-C	Papua New Guinea	SRA	ERS150859	2009	10.7554/eLife.08714
PN0073-C	Papua New Guinea	SRA	ERS150789	2009	10.7554/eLife.08714
PN0074-C	Papua New Guinea	SRA	ERS150896	2009	10.7554/eLife.08714
PN0077-C	Papua New Guinea	SRA	ERS150853	2009	10.7554/eLife.08714
PN0078-C	Papua New Guinea	SRA	ERS150861	2009	10.7554/eLife.08714
PN0079-C	Papua New Guinea	SRA	ERS150852	2009	10.7554/eLife.08714
PN0082-C	Papua New Guinea	SRA	ERS150858	2010	10.7554/eLife.08714
PN0083-C	Papua New Guinea	SRA	ERS150799	2010	10.7554/eLife.08714
PN0084-C	Papua New Guinea	SRA	ERS150820	2008	10.7554/eLife.08714
PN0085-C	Papua New Guinea	SRA	ERS150856	2009	10.7554/eLife.08714
PN0086-C	Papua New Guinea	SRA	ERS150897	2009	10.7554/eLife.08714
PN0087-C	Papua New Guinea	SRA	ERS150798	2009	10.7554/eLife.08714
PN0090-C	Papua New Guinea	SRA	ERS150805	2009	10.7554/eLife.08714
XIA508	Papua New Guinea	SRA	SAMN02630820	-	Bioproject: PRJNA237617
XPA028	Papua New Guinea	SRA	SAMN02630831	-	Bioproject: PRJNA237617
XUA001	Papua New Guinea	SRA	SAMN02630821	-	Bioproject: PRJNA237617
XUA011	Papua New Guinea	SRA	SAMN02630822	-	Bioproject: PRJNA237617
XUA012	Papua New Guinea	SRA	SAMN02630823	-	Bioproject: PRJNA237617
XUA020	Papua New Guinea	SRA	SAMN02630824	-	Bioproject: PRJNA237617
XUB001	Papua New Guinea	SRA	SAMN02630826	-	Bioproject: PRJNA237617
XUC006	Papua New Guinea	SRA	SAMN02630827	-	Bioproject: PRJNA237617
XUC009	Papua New Guinea	SRA	SAMN02630828	-	Bioproject: PRJNA237617
XUC021	Papua New Guinea	SRA	SAMN02630829	-	Bioproject: PRJNA237617
XUC022	Papua New Guinea	SRA	SAMN02630830	-	Bioproject: PRJNA237617
PP0002_C	Peru	SRA	ERS010192	2011	10.7554/eLife.08714
PP0004_C	Peru	SRA	ERS010215	2011	10.7554/eLife.08714
PP0005_C	Peru	SRA	ERS010050	2011	10.7554/eLife.08714
PP0010_C	Peru	SRA	ERS011444	2011	10.7554/eLife.08714
PP0011_C	Peru	SRA	ERS011443	2011	10.7554/eLife.08714
PP0012_C	Peru	SRA	ERS016330	2011	10.7554/eLife.08714
PP0013_C	Peru	SRA	ERS071916	2011	10.7554/eLife.08714
PP0014_C	Peru	SRA	ERS071910	2011	10.7554/eLife.08714
PP0015_C	Peru	SRA	ERS071911	2011	10.7554/eLife.08714
PP0016_C	Peru	SRA	ERS071917	2011	10.7554/eLife.08714
PP0017_C	Peru	SRA	ERS071918	2011	10.7554/eLife.08714
PE0002-CW	Tanzania	SRA	ERS010096	2010	10.7554/eLife.08714
PE0009-C	Tanzania	SRA	ERS010095	2010	10.7554/eLife.08714
PE0010-C	Tanzania	SRA	ERS010097	2010	10.7554/eLife.08714
PE0011-C	Tanzania	SRA	ERS010098	2010	10.7554/eLife.08714
PE0012-C	Tanzania	SRA	ERS010099	2010	10.7554/eLife.08714
PE0013-C	Tanzania	SRA	ERS013053	2010	10.7554/eLife.08714
PE0016-C	Tanzania	SRA	ERS013054	2010	10.7554/eLife.08714
PE0017-C	Tanzania	SRA	ERS013055	2010	10.7554/eLife.08714
PE0018-C	Tanzania	SRA	ERS013056	2010	10.7554/eLife.08714
PE0019-C	Tanzania	SRA	ERS013057	2010	10.7554/eLife.08714
PE0020-C	Tanzania	SRA	ERS013058	2010	10.7554/eLife.08714
PE0021-C	Tanzania	SRA	ERS013059	2010	10.7554/eLife.08714
PE0022-C	Tanzania	SRA	ERS013090	2010	10.7554/eLife.08714
PE0023-C	Tanzania	SRA	ERS013060	2010	10.7554/eLife.08714
PE0024-C	Tanzania	SRA	ERS013061	2010	10.7554/eLife.08714
PE0025-C	Tanzania	SRA	ERS013062	2010	10.7554/eLife.08714
PE0027-C	Tanzania	SRA	ERS144057	2010	10.7554/eLife.08714
PE0028-C	Tanzania	SRA	ERS144058	2010	10.7554/eLife.08714
PE0030-C	Tanzania	SRA	ERS144060	2010	10.7554/eLife.08714
PE0087-C	Tanzania	SRA	ERS354264	2013	10.7554/eLife.08714
PE0088-C	Tanzania	SRA	ERS354267	2013	10.7554/eLife.08714
PE0089-C	Tanzania	SRA	ERS354270	2013	10.7554/eLife.08714
PE0090-C	Tanzania	SRA	ERS354273	2013	10.7554/eLife.08714
PE0091-C	Tanzania	SRA	ERS354276	2013	10.7554/eLife.08714
PE0092-C	Tanzania	SRA	ERS354279	2013	10.7554/eLife.08714
PE0093-C	Tanzania	SRA	ERS354281	2013	10.7554/eLife.08714
PE0096-C	Tanzania	SRA	ERS354283	2013	10.7554/eLife.08714
PE0098-C	Tanzania	SRA	ERS354285	2013	10.7554/eLife.08714
PE0102-C	Tanzania	SRA	ERS354287	2013	10.7554/eLife.08714
PE0103-C	Tanzania	SRA	ERS354289	2013	10.7554/eLife.08714
PE0105-C	Tanzania	SRA	ERS354291	2013	10.7554/eLife.08714
PE0108-C	Tanzania	SRA	ERS354265	2013	10.7554/eLife.08714
PE0109-C	Tanzania	SRA	ERS354268	2013	10.7554/eLife.08714
PE0111-C	Tanzania	SRA	ERS354271	2013	10.7554/eLife.08714
PE0113-C	Tanzania	SRA	ERS354274	2013	10.7554/eLife.08714
PE0114-C	Tanzania	SRA	ERS354277	2013	10.7554/eLife.08714
PE0115-C	Tanzania	SRA	ERS354280	2013	10.7554/eLife.08714
PE0116-C	Tanzania	SRA	ERS354282	2013	10.7554/eLife.08714
PE0117-C	Tanzania	SRA	ERS354284	2013	10.7554/eLife.08714
PE0119-C	Tanzania	SRA	ERS354286	2013	10.7554/eLife.08714
PE0121-C	Tanzania	SRA	ERS354288	2010	10.7554/eLife.08714
PE0122-C	Tanzania	SRA	ERS354290	2010	10.7554/eLife.08714
PE0123-C	Tanzania	SRA	ERS354292	2010	10.7554/eLife.08714
PE0124-C	Tanzania	SRA	ERS354266	2010	10.7554/eLife.08714
PE0125-C	Tanzania	SRA	ERS354269	2010	10.7554/eLife.08714
PE0126-C	Tanzania	SRA	ERS354272	2010	10.7554/eLife.08714
PE0127-C	Tanzania	SRA	ERS354275	2010	10.7554/eLife.08714
PE0128-C	Tanzania	SRA	ERS348786	2010	10.7554/eLife.08714
PE0129-C	Tanzania	SRA	ERS348789	2010	10.7554/eLife.08714
PE0130-C	Tanzania	SRA	ERS348792	2010	10.7554/eLife.08714
PE0131-C	Tanzania	SRA	ERS348795	2010	10.7554/eLife.08714
PE0132-C	Tanzania	SRA	ERS348798	2010	10.7554/eLife.08714
PE0133-C	Tanzania	SRA	ERS348801;ERS384339	2010	10.7554/eLife.08714
PE0134-C	Tanzania	SRA	ERS348804;ERS384343	2010	10.7554/eLife.08714
PE0135-C	Tanzania	SRA	ERS348777	2010	10.7554/eLife.08714
PE0136-C	Tanzania	SRA	ERS348784	2010	10.7554/eLife.08714
PE0137-C	Tanzania	SRA	ERS348796	2010	10.7554/eLife.08714
PE0138-C	Tanzania	SRA	ERS348799	2010	10.7554/eLife.08714
PE0139-C	Tanzania	SRA	ERS348805	2010	10.7554/eLife.08714
PE0140-C	Tanzania	SRA	ERS348778;ERS384344	2010	10.7554/eLife.08714
PE0141-C	Tanzania	SRA	ERS348782	2010	10.7554/eLife.08714
PE0142-C	Tanzania	SRA	ERS348788	2010	10.7554/eLife.08714
PE0143-C	Tanzania	SRA	ERS348794	2010	10.7554/eLife.08714
PE0144-C	Tanzania	SRA	ERS348797	2010	10.7554/eLife.08714
PE0145-C	Tanzania	SRA	ERS348800	2010	10.7554/eLife.08714
PE0146-C	Tanzania	SRA	ERS348803	2010	10.7554/eLife.08714
PE0147-C	Tanzania	SRA	ERS348806	2010	10.7554/eLife.08714
PE0148-C	Tanzania	SRA	ERS348775	2010	10.7554/eLife.08714
IGS-THL-001	Thailand	IGS	SAMN06175852	2013	10.1186/s13073-019-0708-9
IGS-THL-002	Thailand	IGS	SAMN06175853	2013	10.1186/s13073-019-0708-9
IGS-THL-003	Thailand	IGS	SAMN06175854	2013	10.1186/s13073-019-0708-9
IGS-THL-004	Thailand	IGS	SAMN06175855	2013	10.1186/s13073-019-0708-9
IGS-THL-005	Thailand	IGS	SAMN06175856	2013	10.1186/s13073-019-0708-9
IGS-THL-006	Thailand	IGS	SAMN06175857	2013	10.1186/s13073-019-0708-9
IGS-THL-007	Thailand	IGS	SAMN06175858	2013	10.1186/s13073-019-0708-9
IGS-THL-008	Thailand	IGS	SAMN06175859	2013	10.1186/s13073-019-0708-9
IGS-THL-009	Thailand	IGS	SAMN06175860	2014	10.1186/s13073-019-0708-9
IGS-THL-010	Thailand	IGS	SAMN06175861	2014	10.1186/s13073-019-0708-9
IGS-THL-011	Thailand	IGS	SAMN06175862	2014	10.1186/s13073-019-0708-9
IGS-THL-012	Thailand	IGS	SAMN06175863	2014	10.1186/s13073-019-0708-9
IGS-THL-013	Thailand	IGS	SAMN06175864	2014	10.1186/s13073-019-0708-9
IGS-THL-014	Thailand	IGS	SAMN06175865	2014	10.1186/s13073-019-0708-9
IGS-THL-015	Thailand	IGS	SAMN06175866	2014	10.1186/s13073-019-0708-9
IGS-THL-016	Thailand	IGS	SAMN06175867	2014	10.1186/s13073-019-0708-9
IGS-THL-017	Thailand	IGS	SAMN06175868	2014	10.1186/s13073-019-0708-9
IGS-THL-018	Thailand	IGS	SAMN06175869	2014	10.1186/s13073-019-0708-9
IGS-THL-019	Thailand	IGS	SAMN06175870	2014	10.1186/s13073-019-0708-9
IGS-THL-020	Thailand	IGS	SAMN06175871	2014	10.1186/s13073-019-0708-9
IGS-THL-021	Thailand	IGS	SAMN06175872	2014	10.1186/s13073-019-0708-9
IGS-THL-022	Thailand	IGS	SAMN06175873	2014	10.1186/s13073-019-0708-9
IGS-THL-023	Thailand	IGS	SAMN06175874	2014	10.1186/s13073-019-0708-9
IGS-THL-024	Thailand	IGS	SAMN06175875	2014	10.1186/s13073-019-0708-9
IGS-THL-025	Thailand	IGS	SAMN06175876	2014	10.1186/s13073-019-0708-9
IGS-THL-026	Thailand	IGS	SAMN06175877	2014	10.1186/s13073-019-0708-9
IGS-THL-027	Thailand	IGS	SAMN06175878	2014	10.1186/s13073-019-0708-9
IGS-THL-028	Thailand	IGS	SAMN06175879	2014	10.1186/s13073-019-0708-9
IGS-THL-029	Thailand	IGS	SAMN06175880	2014	10.1186/s13073-019-0708-9
IGS-THL-030	Thailand	IGS	SAMN06175881	2014	10.1186/s13073-019-0708-9
IGS-THL-031	Thailand	IGS	SAMN06175882	2014	10.1186/s13073-019-0708-9
IGS-THL-032	Thailand	IGS	SAMN06175883	2014	10.1186/s13073-019-0708-9
IGS-THL-033	Thailand	IGS	SAMN06175884	2014	10.1186/s13073-019-0708-9
IGS-THL-034	Thailand	IGS	SAMN06175885	2014	10.1186/s13073-019-0708-9
IGS-THL-035	Thailand	IGS	SAMN06175886	2014	10.1186/s13073-019-0708-9
IGS-THL-036	Thailand	IGS	SAMN06175887	2014	10.1186/s13073-019-0708-9
